# Supplementary material for: Aqua­[6-carboxyl­ato-N′-(pyridin-2-yl­methyl­idene)pyridine-2-carbohydrazidato]copper(II) trihydrate
Source: Acta Crystallogr Sect E Struct Rep Online. 2012 May 19;68(Pt 6):m783. doi: 10.1107/S1600536812021447 (PMC3379113; doi:10.1107/S1600536812021447)
Supplement: Supplementary file 2 [file e-68-0m783-Isup2.hkl]

# 
# h,k,l, Fc-squared, Fo-squared, sigma(Fo-squared) and status flag 
# 
data_I
_shelx_title ' Y in P-1' 
_shelx_refln_list_code          4 
_shelx_F_calc_maximum      153.79 
_exptl_crystal_F_000       414.0 
_reflns_d_resolution_high  0.7501 
 
loop_ 
 _symmetry_equiv_pos_as_xyz 
 'x, y, z' 
 '-x, -y, -z' 
 
_cell_length_a     7.1646 
_cell_length_b     9.3685 
_cell_length_c    12.6474 
_cell_angle_alpha  75.313 
_cell_angle_beta   78.864 
_cell_angle_gamma  74.155 
 
_shelx_F_squared_multiplier     1.000 
 
loop_ 
 _refln_index_h 
 _refln_index_k 
 _refln_index_l 
 _refln_F_squared_calc 
 _refln_F_squared_meas 
 _refln_F_squared_sigma 
 _refln_observed_status 
   1   0   0     6877.18     6437.96    206.14 o 
   2   0   0     2040.04     2372.67     76.15 o 
   3   0   0       20.23       24.27      1.39 o 
   4   0   0      701.22      723.85     23.99 o 
   5   0   0      465.45      446.86     15.34 o 
   6   0   0      459.08      454.12     15.90 o 
   8   0   0       73.67       73.92      5.02 o 
  -8   1   0      106.26      111.58      6.42 o 
  -7   1   0       50.96       45.47      3.63 o 
  -6   1   0       31.15       32.19      2.65 o 
  -5   1   0      111.47      116.04      4.74 o 
  -4   1   0       65.51       70.01      3.07 o 
  -3   1   0     4558.62     4911.32    157.04 o 
  -2   1   0      150.30      137.24      4.74 o 
  -1   1   0       25.33       35.17      1.07 o 
   0   1   0     1045.16     1183.06     22.95 o 
   1   1   0     3052.21     3380.21    108.23 o 
   2   1   0       79.41       80.61      3.07 o 
   3   1   0     2925.17     3316.05    106.56 o 
   4   1   0      640.39      718.83     23.71 o 
   5   1   0      173.37      169.32      6.42 o 
   6   1   0      507.48      524.13     18.13 o 
   7   1   0      456.48      462.21     16.46 o 
  -8   2   0      201.45      204.46      9.76 o 
  -7   2   0      345.70      349.79     14.23 o 
  -6   2   0      408.86      400.00     15.62 o 
  -5   2   0      258.87      249.09     10.04 o 
  -4   2   0      246.74      249.89     11.02 o 
  -3   2   0      616.62      618.69     22.04 o 
  -2   2   0      696.15      654.99     15.55 o 
  -1   2   0      247.34      312.14      7.58 o 
   0   2   0     3658.23     3957.38     76.12 o 
   1   2   0       84.07       63.42      1.45 o 
   2   2   0      936.69      907.95     29.57 o 
   3   2   0     2459.54     2757.33     88.70 o 
   4   2   0     3325.47     3573.79    114.92 o 
   5   2   0      229.62       87.31      3.91 o 
   6   2   0        7.35       11.72      1.39 o 
   7   2   0       62.47       61.37      3.63 o 
   8   2   0      371.22      374.34     13.95 o 
  -8   3   0       52.29       49.93      4.18 o 
  -7   3   0        9.31        8.93      1.95 o 
  -6   3   0      149.50      145.05      6.97 o 
  -5   3   0      416.52      404.46     15.34 o 
  -3   3   0      534.22      517.74     12.58 o 
  -2   3   0      896.41      982.33     23.23 o 
  -1   3   0        3.38        7.19      0.41 o 
   0   3   0      671.56      844.54     17.05 o 
   1   3   0     1760.99     1953.44     37.79 o 
   2   3   0      796.16      800.19     19.10 o 
   3   3   0       10.83        9.48      1.12 o 
   4   3   0      249.01      213.95      7.81 o 
   5   3   0      748.17      675.04     22.87 o 
   6   3   0      182.87      196.10      7.81 o 
   7   3   0       15.29       12.55      1.67 o 
   8   3   0       25.29       28.45      2.79 o 
   9   3   0       17.26       17.85      2.51 o 
  -7   4   0      247.72      252.44     11.16 o 
  -6   4   0      151.39      151.74      7.25 o 
  -5   4   0      458.15      484.24     18.13 o 
  -4   4   0      406.54      400.00     15.06 o 
  -2   4   0     1482.84     1556.75     36.72 o 
  -1   4   0      569.62      571.77     11.36 o 
   0   4   0     1347.63     1442.05     28.04 o 
   1   4   0     1359.53     1251.15     24.39 o 
   2   4   0     1509.09     1481.31     28.84 o 
   3   4   0     2139.43     2304.33     74.48 o 
   4   4   0       79.32       80.89      3.63 o 
   5   4   0      244.37      245.75      9.21 o 
   6   4   0      124.80      127.76      5.58 o 
   7   4   0      128.16      138.91      6.42 o 
   8   4   0      370.19      377.69     14.23 o 
   9   4   0       63.44       60.53      4.18 o 
  -6   5   0       62.56       63.88      4.18 o 
  -5   5   0      339.77      335.01     13.11 o 
  -4   5   0       91.48       90.93      4.46 o 
  -3   5   0       53.45       46.03      2.79 o 
  -2   5   0      543.45      540.74     13.80 o 
  -1   5   0      855.68      883.20     17.41 o 
   0   5   0     2636.45     2900.46     56.17 o 
   1   5   0     1403.98     1479.64     28.84 o 
   2   5   0      182.79      176.41      3.92 o 
   3   5   0     1399.09     1383.24     32.98 o 
   4   5   0      458.65      455.23     15.90 o 
   5   5   0       65.52       66.39      3.63 o 
   6   5   0       11.59       10.60      1.67 o 
   7   5   0        1.89        0.84      1.12 o 
   8   5   0      117.28      115.48      5.86 o 
  -5   6   0      592.97      592.47     22.59 o 
  -4   6   0      490.74      492.33     18.97 o 
  -3   6   0      126.54      124.97      5.86 o 
  -2   6   0      586.04      573.08     16.46 o 
  -1   6   0       38.11       44.27      1.67 o 
   0   6   0     1948.26     2061.65     66.39 o 
   1   6   0     1607.04     1716.66     33.51 o 
   2   6   0      522.39      529.26     10.67 o 
   3   6   0       30.06       25.10      1.67 o 
   4   6   0       20.70       15.62      1.67 o 
   5   6   0        3.50        3.35      1.12 o 
   6   6   0      602.63      566.25     20.08 o 
   7   6   0      275.61      268.06     10.88 o 
   8   6   0       82.06       82.01      5.02 o 
  -5   7   0        3.43        4.46      1.67 o 
  -4   7   0      115.37      110.18      5.86 o 
  -3   7   0      465.80      453.84     17.57 o 
  -2   7   0      187.79      176.29      7.81 o 
  -1   7   0       35.04       31.52      2.51 o 
   0   7   0        6.57        4.65      0.67 o 
   1   7   0      283.44      296.88      7.77 o 
   3   7   0     1663.36     1597.71     38.21 o 
   4   7   0      937.38      942.82     31.80 o 
   5   7   0       67.48       73.36      4.18 o 
   6   7   0      231.72      213.67      8.93 o 
   7   7   0      181.20      170.71      7.81 o 
   8   7   0        9.32        8.09      1.95 o 
  -4   8   0        9.96       12.55      2.23 o 
  -3   8   0       30.57       29.01      2.79 o 
  -2   8   0       10.33       10.32      1.67 o 
  -1   8   0       68.19       56.35      3.63 o 
   0   8   0       72.36       71.97      3.91 o 
   2   8   0      204.02      198.61      5.62 o 
   3   8   0      690.20      729.88     18.03 o 
   4   8   0     1099.59     1087.03     36.54 o 
   5   8   0      194.03      191.07      8.09 o 
   6   8   0      245.14      240.73     10.04 o 
   7   8   0        8.19       10.60      2.23 o 
  -3   9   0       96.83       81.45      5.02 o 
  -2   9   0        5.85        6.42      1.67 o 
  -1   9   0        3.87        2.51      1.39 o 
   0   9   0      250.72      248.54     10.32 o 
   1   9   0      198.46      201.67      8.65 o 
   2   9   0       51.09       56.23      2.37 o 
   3   9   0      134.34      136.74      5.16 o 
   4   9   0      124.43      137.07      5.44 o 
   5   9   0      168.85      174.62      7.81 o 
   6   9   0      168.32      174.34      7.81 o 
   7   9   0      188.19      196.37      8.93 o 
  -2  10   0      130.86      128.31      6.69 o 
  -1  10   0      227.91      234.59     10.32 o 
   0  10   0       96.11       90.93      5.02 o 
   1  10   0        4.82        5.86      1.67 o 
   2  10   0       13.88       15.62      1.95 o 
   3  10   0      189.37      210.96      7.53 o 
   4  10   0      370.37      366.36      9.96 o 
   5  10   0       29.48       36.26      3.07 o 
   6  10   0        0.04        0.00      1.39 o 
   0  11   0       65.19       74.20      4.74 o 
   1  11   0        7.97        8.09      1.95 o 
   2  11   0        0.71        1.12      1.39 o 
   3  11   0        0.33        3.63      1.39 o 
   4  11   0      153.09      167.36      7.81 o 
   5  11   0       59.49       60.53      4.18 o 
  -5 -11   1       51.03       56.35      3.91 o 
  -4 -11   1      242.04      268.34     11.16 o 
  -3 -11   1       64.32       76.15      4.46 o 
  -2 -11   1       19.60       27.06      2.79 o 
  -1 -11   1        0.62        0.56      1.39 o 
   0 -11   1      154.07      168.48      8.09 o 
  -6 -10   1        3.68        3.63      1.67 o 
  -5 -10   1        0.41        1.95      1.39 o 
  -4 -10   1       52.18       52.37      2.46 o 
  -3 -10   1      253.20      269.46     11.16 o 
  -2 -10   1       73.82       72.52      4.18 o 
  -1 -10   1       26.72       24.27      2.51 o 
   0 -10   1        6.07        9.76      1.95 o 
   1 -10   1       34.30       31.52      3.07 o 
   2 -10   1      102.76      104.88      6.14 o 
  -6  -9   1      200.25      210.32      9.21 o 
  -5  -9   1      225.67      236.82      9.76 o 
  -4  -9   1       43.61       53.30      2.46 o 
  -3  -9   1       21.29       21.54      1.58 o 
  -2  -9   1        1.28        1.95      1.12 o 
  -1  -9   1      119.68      125.24      5.86 o 
   0  -9   1      160.60      147.28      6.97 o 
   1  -9   1      183.30      179.64      8.09 o 
   2  -9   1        6.40        8.37      1.95 o 
   3  -9   1      116.31      115.76      6.42 o 
  -7  -8   1        0.78        1.67      1.39 o 
  -6  -8   1       79.22       73.92      4.46 o 
  -5  -8   1      381.79      339.47     12.83 o 
  -4  -8   1      748.09      762.35     26.22 o 
  -3  -8   1      221.10      223.78      6.30 o 
  -2  -8   1       41.70       37.82      2.51 o 
  -1  -8   1      699.50      702.65     25.38 o 
   0  -8   1       97.56       98.75      5.02 o 
   1  -8   1       85.37       86.19      4.74 o 
   2  -8   1      177.92      174.34      7.81 o 
   3  -8   1        1.90        3.35      1.39 o 
   4  -8   1        8.60        9.48      1.95 o 
  -8  -7   1        4.21        4.46      1.67 o 
  -7  -7   1      127.65      124.69      6.14 o 
  -6  -7   1      681.48      694.28     24.27 o 
  -5  -7   1       54.36       53.56      3.35 o 
  -4  -7   1     1539.42     1513.26     49.93 o 
  -3  -7   1      366.08      372.12      7.89 o 
  -1  -7   1     1152.49     1148.18     22.67 o 
   0  -7   1       19.71       16.54      3.35 o 
   1  -7   1        1.76        1.95      1.12 o 
   2  -7   1      417.20      403.07     15.62 o 
   3  -7   1      545.25      509.07     19.25 o 
   4  -7   1       30.51       30.68      3.07 o 
   5  -7   1        3.53        3.35      1.67 o 
  -8  -6   1        9.34        8.93      1.95 o 
  -7  -6   1      179.50      160.11      7.25 o 
  -6  -6   1      124.90      127.48      5.86 o 
  -5  -6   1      560.51      538.91     18.97 o 
  -4  -6   1      805.42      767.37     25.94 o 
  -3  -6   1       22.77       20.51      1.18 o 
  -2  -6   1        8.94        9.81      0.64 o 
  -1  -6   1      959.04      975.41     19.30 o 
   0  -6   1      666.42      672.39     16.25 o 
   2  -6   1        0.20        0.84      0.59 o 
   3  -6   1       25.61       24.87      1.47 o 
   4  -6   1      314.58      307.54      9.76 o 
  -8  -5   1      293.26      306.56     12.27 o 
  -7  -5   1      116.11      105.16      5.30 o 
  -6  -5   1        2.13        2.79      1.39 o 
  -5  -5   1       12.07       11.99      1.67 o 
  -4  -5   1     1096.82     1043.80     34.59 o 
  -3  -5   1      954.09      978.51     19.36 o 
  -2  -5   1     1442.27     1534.38     29.97 o 
  -1  -5   1      589.74      569.34     11.42 o 
   0  -5   1     1023.34     1043.43     20.53 o 
   1  -5   1      311.64      280.58      5.83 o 
   2  -5   1      299.41      287.39      7.79 o 
   4  -5   1      241.12      220.64      9.21 o 
   5  -5   1       16.61       18.41      2.23 o 
   6  -5   1      165.12      147.56      7.25 o 
  -9  -4   1       48.53       54.39      3.91 o 
  -8  -4   1      263.38      276.15     11.16 o 
  -7  -4   1      231.77      230.41      9.48 o 
  -6  -4   1       57.52       46.58      3.07 o 
  -5  -4   1      260.92      286.19     10.60 o 
  -3  -4   1     2081.62     2205.31     71.41 o 
  -2  -4   1     1359.53     1477.89     28.84 o 
  -1  -4   1     1191.97     1246.38     24.34 o 
   0  -4   1      404.09      367.04      7.45 o 
   1  -4   1      114.57      126.55      2.82 o 
   2  -4   1       74.15       68.22      1.95 o 
   3  -4   1      754.70      752.03     26.78 o 
   4  -4   1     1841.67     1960.40     68.06 o 
   5  -4   1      179.72      175.18      7.81 o 
   6  -4   1        5.02        6.97      1.67 o 
   7  -4   1       24.84       25.38      2.79 o 
  -9  -3   1       13.56       15.62      2.51 o 
  -8  -3   1       72.03       62.48      3.91 o 
  -7  -3   1      101.54       97.35      5.02 o 
  -6  -3   1      405.30      420.64     15.06 o 
  -5  -3   1      690.34      682.29     23.15 o 
  -4  -3   1      512.59      489.54     16.74 o 
  -3  -3   1        8.45       12.83      1.12 o 
  -2  -3   1      675.88      672.75     13.30 o 
  -1  -3   1     2364.32     2600.24     50.23 o 
   0  -3   1     2732.94     2844.11     54.95 o 
   1  -3   1      968.14     1030.01     24.31 o 
   2  -3   1       10.25        8.87      0.50 o 
   3  -3   1      460.55      499.38     11.99 o 
   4  -3   1      281.64      274.20     10.60 o 
   5  -3   1      179.23      182.99      7.81 o 
   6  -3   1      359.96      356.21     14.23 o 
   7  -3   1      366.79      364.58     14.78 o 
   8  -3   1        0.04       -1.12      1.12 o 
  -8  -2   1      256.83      280.34     11.16 o 
  -7  -2   1      205.97      208.09      8.37 o 
  -6  -2   1       82.74       72.25      3.63 o 
  -5  -2   1       72.56       75.04      3.63 o 
  -4  -2   1     3249.31     3548.41    114.09 o 
  -3  -2   1     5205.12     5698.77    182.43 o 
  -2  -2   1     1899.28     2015.56     47.17 o 
  -1  -2   1      646.17      706.03     13.78 o 
   0  -2   1      862.54      928.96     18.01 o 
   1  -2   1      676.94      776.31     18.31 o 
   2  -2   1      882.61      927.76     32.36 o 
   3  -2   1     1567.16     1531.73     36.13 o 
   4  -2   1      127.52      142.26      5.30 o 
   5  -2   1      451.96      433.47     16.18 o 
   6  -2   1      321.08      314.92     12.55 o 
   7  -2   1     1138.27     1129.15     40.73 o 
   8  -2   1      537.99      560.95     22.04 o 
  -8  -1   1       77.88       76.15      4.46 o 
  -7  -1   1      170.14      175.18      7.25 o 
  -6  -1   1      760.08      794.70     26.78 o 
  -5  -1   1      245.98      149.51      5.86 o 
  -4  -1   1       41.03       62.20      2.79 o 
  -3  -1   1      571.02      593.31     19.80 o 
  -2  -1   1      208.52      236.26      8.09 o 
  -1  -1   1     2040.21     2059.10     47.96 o 
   0  -1   1      545.18      591.32     11.53 o 
   1  -1   1       30.11       44.63      1.95 o 
   2  -1   1       50.96       52.93      1.54 o 
   3  -1   1      347.24      357.68      8.85 o 
   4  -1   1     1776.44     1848.10     44.63 o 
   5  -1   1      586.06      598.77     14.76 o 
   6  -1   1        0.73        0.56      1.12 o 
   7  -1   1       30.18       32.08      3.07 o 
   8  -1   1       26.89       27.89      3.07 o 
  -7   0   1       14.03       15.62      1.95 o 
  -6   0   1        4.91        6.69      1.12 o 
  -4   0   1     2623.25     2894.57     93.17 o 
  -3   0   1      631.60      589.96     19.53 o 
  -2   0   1       11.75       10.60      0.84 o 
  -1   0   1     2423.78     2589.41     82.85 o 
   1   0   1     1568.25     1646.32     45.61 o 
   2   0   1      798.73      827.90     26.78 o 
   3   0   1       32.11       27.89      1.39 o 
   4   0   1      423.61      428.45     14.50 o 
   5   0   1      706.74      700.14     23.43 o 
   6   0   1      207.79      186.14      9.90 o 
   7   0   1      425.66      448.82     17.57 o 
   8   0   1       17.04       21.20      2.79 o 
  -8   1   1      138.67      142.54      7.53 o 
  -7   1   1      329.56      351.74     14.50 o 
  -6   1   1        6.49        6.97      1.12 o 
  -4   1   1       29.95       25.66      1.67 o 
  -3   1   1      255.43      256.90      8.93 o 
  -2   1   1      348.94      346.17     11.44 o 
  -1   1   1     1930.01     2257.47     72.25 o 
   0   1   1       89.78       91.32      4.18 o 
   1   1   1     1087.52     1221.48     39.33 o 
   2   1   1     1006.33      992.19     32.08 o 
   3   1   1     1957.63     2208.66     71.13 o 
   4   1   1       63.31       41.84      2.23 o 
   5   1   1      322.79      337.52     11.72 o 
   6   1   1      452.99      466.39     16.18 o 
   7   1   1      150.12      151.74      6.42 o 
   8   1   1       68.64       70.85      4.74 o 
  -8   2   1       43.61       43.51      3.91 o 
  -7   2   1      120.88      126.64      6.69 o 
  -6   2   1      305.64      293.45     11.99 o 
  -5   2   1      341.00      337.52     13.11 o 
  -4   2   1      419.57      431.24     14.50 o 
  -3   2   1       44.26       43.24      1.95 o 
  -2   2   1     2876.19     2978.53     95.40 o 
  -1   2   1    23652.54    26199.78   1698.05 o 
   0   2   1     7799.02     8595.46    165.60 o 
   1   2   1      430.92      413.85      9.95 o 
   2   2   1      256.31      213.39      7.25 o 
   3   2   1     4005.01     4274.77    136.96 o 
   4   2   1      151.96      123.01      4.74 o 
   5   2   1      240.49      216.46      8.09 o 
   6   2   1      295.30      322.73     11.72 o 
   7   2   1       16.58       15.06      1.67 o 
   8   2   1      239.87      259.97     10.32 o 
   9   2   1       98.94      105.44      6.42 o 
  -8   3   1       17.70       15.62      2.51 o 
  -7   3   1       92.63       87.59      5.30 o 
  -6   3   1       18.46       20.36      2.23 o 
  -5   3   1      239.86      236.54      9.76 o 
  -3   3   1      780.79      784.20     18.80 o 
  -2   3   1      546.87      540.27     13.00 o 
  -1   3   1      196.07      196.65      4.02 o 
   0   3   1     1895.83     2018.24     39.02 o 
   1   3   1      365.61      392.84     11.13 o 
   2   3   1     5456.20     5890.68    188.56 o 
   3   3   1     1501.14     1618.97     52.44 o 
   4   3   1       12.91        7.53      1.12 o 
   5   3   1      580.00      535.57     18.41 o 
   6   3   1     1021.76     1018.14     34.03 o 
   7   3   1      622.93      582.15     20.36 o 
   8   3   1      183.24      177.96      7.81 o 
   9   3   1        3.10        4.18      1.67 o 
  -7   4   1      154.53      155.93      7.81 o 
  -6   4   1      360.62      339.75     13.67 o 
  -5   4   1       54.69       46.03      3.07 o 
  -4   4   1      151.85      124.41      5.58 o 
  -3   4   1      159.28      138.91      5.02 o 
  -2   4   1      340.43      313.28      6.48 o 
  -1   4   1     1435.97     1446.31     28.14 o 
   0   4   1       19.41       15.55      0.57 o 
   1   4   1       20.12       24.74      0.77 o 
   2   4   1     2247.57     2392.55     56.22 o 
   3   4   1     8073.23     8533.09    273.08 o 
   4   4   1      529.18      515.48     17.57 o 
   6   4   1        0.71        0.56      1.12 o 
   7   4   1      503.59      464.44     16.74 o 
   8   4   1      490.29      496.24     18.13 o 
   9   4   1       58.81       56.35      4.18 o 
  -5   5   1      227.44      248.26     10.32 o 
  -4   5   1      222.92      204.18      8.37 o 
  -3   5   1        2.70        3.35      1.12 o 
  -2   5   1       19.94       18.08      1.46 o 
  -1   5   1      413.28      388.07      7.93 o 
   0   5   1     2258.94     2392.33     46.42 o 
   1   5   1      106.41      104.15      2.40 o 
   2   5   1      342.30      358.03      7.29 o 
   3   5   1       27.59       44.63      2.51 o 
   5   5   1      591.08      600.56     20.64 o 
   6   5   1       16.27        8.09      1.67 o 
   7   5   1        3.20        5.30      1.67 o 
   8   5   1        6.38        4.46      1.67 o 
   9   5   1      125.56      120.22      6.42 o 
  -6   6   1       22.36       23.99      2.79 o 
  -5   6   1      282.49      286.75     11.99 o 
  -4   6   1      317.58      314.37     12.55 o 
  -3   6   1      217.34      210.60      8.93 o 
  -1   6   1        6.95        4.54      0.52 o 
   1   6   1      915.99      938.21     18.55 o 
   2   6   1     1575.69     1600.69     31.31 o 
   3   6   1        1.97        2.13      0.70 o 
   4   6   1      225.41      211.44      8.09 o 
   5   6   1        8.71        3.91      1.12 o 
   6   6   1       68.74       61.65      3.63 o 
   7   6   1      365.22      367.09     13.95 o 
   8   6   1      322.05      317.44     12.55 o 
  -5   7   1        0.36        0.56      1.39 o 
  -4   7   1       24.70       24.83      2.51 o 
  -3   7   1      147.06      131.66      6.42 o 
  -2   7   1      179.06      165.97      7.25 o 
  -1   7   1      845.53      821.48     29.57 o 
   0   7   1      263.12      270.79      7.18 o 
   1   7   1      345.39      331.51      8.56 o 
   3   7   1      512.85      509.57     12.80 o 
   4   7   1       43.89       45.19      2.79 o 
   5   7   1       44.46       48.54      3.07 o 
   6   7   1        5.86        8.65      1.67 o 
   7   7   1      240.39      227.34      9.48 o 
   8   7   1      246.23      271.41     11.16 o 
  -4   8   1       86.25       92.33      5.30 o 
  -3   8   1      175.75      160.95      7.53 o 
  -2   8   1       56.00       46.30      3.35 o 
  -1   8   1      195.61      196.10      8.37 o 
   0   8   1      644.75      647.98     23.71 o 
   1   8   1      386.45      377.46      9.84 o 
   2   8   1      221.92      215.76      6.01 o 
   3   8   1       52.27       54.19      2.26 o 
   4   8   1       35.80       27.34      2.51 o 
   5   8   1      210.35      202.51      8.37 o 
   6   8   1      601.67      576.85     20.64 o 
   7   8   1       26.96       22.04      2.51 o 
  -3   9   1      119.31      105.44      5.86 o 
  -2   9   1       78.12       76.99      4.46 o 
  -1   9   1        4.78        5.86      1.67 o 
   0   9   1      209.71      210.88      8.93 o 
   1   9   1       27.11       22.87      2.23 o 
   2   9   1      414.51      423.71     11.02 o 
   3   9   1     2040.69     2097.02     50.11 o 
   4   9   1       88.45       81.07      5.72 o 
   5   9   1      215.64      212.55      8.93 o 
   6   9   1       71.69       80.89      4.74 o 
   7   9   1       13.66       11.44      2.23 o 
  -2  10   1        4.59        8.65      2.23 o 
  -1  10   1       35.34       42.40      3.35 o 
   0  10   1      334.74      342.82     13.95 o 
   1  10   1      151.67      136.96      6.69 o 
   2  10   1       30.51       32.08      2.79 o 
   3  10   1      566.73      582.70     14.97 o 
   4  10   1      370.05      359.13      9.86 o 
   5  10   1      118.94      107.39      5.58 o 
   6  10   1       28.46       25.38      2.79 o 
   0  11   1       88.77       94.28      5.58 o 
   1  11   1        2.46        3.07      1.67 o 
   2  11   1        3.26        5.58      1.67 o 
   3  11   1        0.07        1.95      1.39 o 
   4  11   1       60.86       62.85      3.49 o 
   5  11   1      173.06      200.00      8.93 o 
  -3 -11   2       24.50       24.83      2.51 o 
  -2 -11   2       59.48       73.36      4.46 o 
  -1 -11   2        0.26       -0.56      1.39 o 
   0 -11   2      162.16      176.29      8.37 o 
  -5 -10   2        2.09        5.86      1.95 o 
  -3 -10   2      290.25      303.77     12.27 o 
  -2 -10   2      174.04      175.73      7.81 o 
  -1 -10   2        5.72        7.81      1.67 o 
   0 -10   2       12.92       17.02      2.23 o 
   1 -10   2        4.15        3.91      1.67 o 
   2 -10   2       68.13       74.48      5.02 o 
  -6  -9   2       37.42       38.49      3.35 o 
  -5  -9   2      274.15      279.78     11.16 o 
  -4  -9   2      166.04      186.35      6.97 o 
  -3  -9   2       80.16       89.32      3.25 o 
  -2  -9   2        5.63        4.74      1.39 o 
  -1  -9   2      161.53      164.30      7.25 o 
   0  -9   2      137.68      140.31      6.69 o 
   1  -9   2      277.28      299.86     12.27 o 
   2  -9   2      111.96      111.58      6.14 o 
   3  -9   2       18.92       17.02      2.51 o 
  -7  -8   2       85.49       95.68      5.58 o 
  -6  -8   2        3.52        4.74      1.67 o 
  -5  -8   2      173.06      161.23      7.25 o 
  -4  -8   2      199.51      211.72      8.65 o 
  -3  -8   2        3.13        4.86      0.69 o 
  -2  -8   2       29.96       33.79      1.78 o 
  -1  -8   2        0.11       -0.84      0.84 o 
   0  -8   2      175.06      172.39      7.53 o 
   1  -8   2      344.49      333.61     13.39 o 
   2  -8   2      190.01      179.36      8.09 o 
   3  -8   2      292.93      295.40     12.27 o 
   4  -8   2       66.30       63.04      4.46 o 
  -7  -7   2      188.99      178.80      8.09 o 
  -6  -7   2      301.99      315.48     12.27 o 
  -5  -7   2      370.79      348.68     13.11 o 
  -4  -7   2       24.88       28.17      2.51 o 
  -3  -7   2       44.05       41.48      1.45 o 
  -2  -7   2      343.36      333.87      7.30 o 
  -1  -7   2      891.94      897.92     17.96 o 
   0  -7   2       76.05       70.29      3.91 o 
   1  -7   2       63.30       44.27      8.37 o 
   2  -7   2        8.36       10.32      1.67 o 
   3  -7   2      519.31      492.89     18.97 o 
   4  -7   2      301.57      285.36     11.99 o 
   5  -7   2        4.03        5.86      1.95 o 
  -8  -6   2       13.26       15.90      2.51 o 
  -7  -6   2       50.73       47.14      3.63 o 
  -6  -6   2       76.15       67.78      3.91 o 
  -5  -6   2     1622.00     1622.88     53.56 o 
  -4  -6   2     1650.03     1685.64     55.51 o 
  -2  -6   2      184.92      194.81      4.35 o 
  -1  -6   2        6.19        7.96      0.64 o 
   0  -6   2      233.34      207.34      5.51 o 
   1  -6   2      171.09      157.88      6.42 o 
   2  -6   2        3.65        3.36      0.79 o 
   3  -6   2       14.31       13.17      1.27 o 
   4  -6   2       61.33       57.94      2.66 o 
   5  -6   2      100.19       99.86      5.30 o 
  -8  -5   2      158.29      155.37      7.25 o 
  -7  -5   2      481.37      478.11     17.57 o 
  -6  -5   2       14.48       16.46      2.23 o 
  -5  -5   2      634.21      629.85     21.76 o 
  -4  -5   2     2062.47     2018.70     65.83 o 
  -3  -5   2     1266.45     1263.01     24.88 o 
  -2  -5   2      657.19      720.40     14.37 o 
  -1  -5   2      399.63      392.09      8.04 o 
   0  -5   2       60.14       59.69      2.10 o 
   1  -5   2      953.59      931.10     23.18 o 
   2  -5   2     1376.80     1372.27     34.59 o 
   3  -5   2      362.11      362.62     13.67 o 
   4  -5   2       45.01       42.40      2.79 o 
   5  -5   2       19.33       20.64      2.23 o 
   6  -5   2      112.16      109.34      5.86 o 
   7  -5   2      109.70      105.16      6.14 o 
  -8  -4   2       25.16       26.22      2.79 o 
  -7  -4   2      428.97      425.39     15.62 o 
  -6  -4   2      109.47      108.79      5.30 o 
  -5  -4   2       61.70       65.55      3.63 o 
  -3  -4   2       36.41       36.69      1.58 o 
  -2  -4   2     1940.00     2163.57     42.04 o 
  -1  -4   2     4106.73     4610.15     88.88 o 
   0  -4   2      368.28      313.50      6.43 o 
   1  -4   2      427.26      481.57      9.63 o 
   2  -4   2      303.82      308.79     11.44 o 
   3  -4   2      414.33      446.58     16.46 o 
   4  -4   2     1610.11     1712.70     59.69 o 
   5  -4   2      365.68      354.53     13.95 o 
   6  -4   2        7.84        8.09      1.67 o 
   7  -4   2      132.71      123.29      6.69 o 
  -9  -3   2      155.69      169.60      8.09 o 
  -8  -3   2       85.27       91.77      5.02 o 
  -7  -3   2       92.39       85.91      4.46 o 
  -6  -3   2        1.71        1.39      0.84 o 
  -5  -3   2       49.60       49.37      2.79 o 
  -4  -3   2     1194.49      449.93     15.62 o 
  -3  -3   2     4021.85     4379.10    140.59 o 
  -2  -3   2       30.68       39.30      1.70 o 
  -1  -3   2     3521.10     3898.35     75.15 o 
   0  -3   2       12.72        8.17      0.90 o 
   1  -3   2     1846.23     1908.97     44.80 o 
   2  -3   2     2338.32     2437.11     83.68 o 
   4  -3   2      105.93       98.75      4.74 o 
   5  -3   2      163.64      151.19      6.69 o 
   6  -3   2      299.31      305.72     12.55 o 
   7  -3   2      109.55      102.09      5.86 o 
   8  -3   2       65.28       67.78      4.74 o 
  -9  -2   2      172.86      200.28      8.93 o 
  -8  -2   2       13.38       18.41      2.23 o 
  -7  -2   2       24.87       29.85      2.51 o 
  -6  -2   2      602.58      638.50     22.04 o 
  -5  -2   2       35.24       29.85      2.23 o 
  -4  -2   2      666.12      752.58     25.10 o 
  -3  -2   2      165.02      157.88      5.86 o 
  -2  -2   2     2605.43     2556.88     59.88 o 
  -1  -2   2     3881.22     3990.33     76.76 o 
   0  -2   2       62.02       62.90      1.43 o 
   1  -2   2      132.79      137.52      5.30 o 
   2  -2   2       11.65       15.62      1.12 o 
   3  -2   2     1753.54     1904.49     44.78 o 
   4  -2   2     1800.66     1518.83     53.00 o 
   5  -2   2        4.35        3.91      1.12 o 
   6  -2   2       73.40       85.36      4.74 o 
   7  -2   2      491.85      493.73     19.25 o 
   8  -2   2       88.47       90.66      5.58 o 
  -8  -1   2        5.77        7.81      1.67 o 
  -7  -1   2       13.96       19.80      2.23 o 
  -6  -1   2      390.82      397.77     14.23 o 
  -5  -1   2      817.96      802.23     26.78 o 
  -4  -1   2       38.63       36.54      1.95 o 
  -3  -1   2      128.86      143.10      5.30 o 
  -2  -1   2      691.51      771.44     18.31 o 
  -1  -1   2       15.80        9.11      1.67 o 
   0  -1   2      576.09      617.96     14.67 o 
   1  -1   2     1175.55     1304.61     44.91 o 
   2  -1   2       22.42       29.86      2.09 o 
   3  -1   2      167.81      140.65      3.61 o 
   4  -1   2      715.83      727.63     17.50 o 
   5  -1   2      505.62      492.05     18.41 o 
   6  -1   2      253.19      246.03     10.32 o 
   7  -1   2      471.86      481.45     18.69 o 
   8  -1   2        5.56        4.18      1.67 o 
  -7   0   2       29.61       36.54      2.79 o 
  -6   0   2        0.35       -0.84      0.84 o 
  -5   0   2     1808.93     1971.28     64.16 o 
  -4   0   2     3906.01     4235.72    136.12 o 
  -3   0   2      868.52      939.47     30.68 o 
  -2   0   2     1200.08     1229.01     39.61 o 
  -1   0   2      774.64      870.53     20.49 o 
   0   0   2       76.49       95.10      2.46 o 
   1   0   2      885.08      912.51     21.46 o 
   2   0   2     1916.94     2037.20     47.65 o 
   3   0   2       16.96       13.58      2.09 o 
   4   0   2      229.49      238.24      6.19 o 
   5   0   2      909.79      921.44     22.33 o 
   6   0   2     1116.91     1148.97     27.85 o 
   7   0   2      744.74      799.72     29.57 o 
   8   0   2       20.75       21.20      2.79 o 
  -8   1   2      215.89      228.45     10.60 o 
  -6   1   2      153.66      157.32      6.42 o 
  -5   1   2       75.41       67.78      3.35 o 
  -4   1   2      512.12      579.92     19.53 o 
  -3   1   2      754.40      743.10     24.55 o 
  -2   1   2     1901.14     2010.05     64.71 o 
  -1   1   2     3728.44     4075.33    130.54 o 
   0   1   2     3014.82     3451.53     66.46 o 
   1   1   2      340.50      349.71      8.37 o 
   2   1   2     8282.33     8980.72    209.17 o 
   3   1   2      457.29      410.32     13.67 o 
   4   1   2       30.31       19.25      1.39 o 
   5   1   2      495.38      514.37     17.57 o 
   6   1   2        2.45        3.75      0.84 o 
   7   1   2      114.57      116.04      5.86 o 
   8   1   2      143.80      154.25      7.81 o 
  -8   2   2        5.43        8.37      2.23 o 
  -7   2   2       29.27       28.45      2.79 o 
  -5   2   2      248.27      211.72      7.81 o 
  -3   2   2     1526.93     1678.39     54.39 o 
  -2   2   2      209.92      263.88      8.93 o 
   0   2   2    10007.77    10708.23    249.56 o 
   1   2   2       59.19       87.52      1.87 o 
   2   2   2      674.72      777.41     25.38 o 
   3   2   2      123.24      128.59      4.74 o 
   4   2   2      150.53       99.30      3.91 o 
   5   2   2     1228.04     1195.82     39.33 o 
   6   2   2     1660.64     1698.75     55.51 o 
   7   2   2        3.88        2.23      1.12 o 
   8   2   2      331.93      342.54     14.23 o 
   9   2   2       39.16       36.82      3.63 o 
  -8   3   2       37.74       46.58      3.91 o 
  -7   3   2       12.72       10.88      2.23 o 
  -6   3   2       64.10       61.37      3.91 o 
  -5   3   2      160.72      149.51      6.69 o 
  -4   3   2      543.95      582.15     19.53 o 
  -3   3   2      330.81      300.14     10.32 o 
  -2   3   2      317.77      322.39      7.97 o 
  -1   3   2        6.04       10.97      0.70 o 
   0   3   2      673.19      710.85     16.93 o 
   1   3   2      529.89      581.47     15.34 o 
   2   3   2     1179.53     1260.26     41.00 o 
   3   3   2     1780.17     1887.87     61.09 o 
   4   3   2        3.99        5.58      0.84 o 
   5   3   2      125.60       52.44      2.79 o 
   6   3   2      230.90      210.04      8.09 o 
   7   3   2      876.80      862.21     29.29 o 
   8   3   2      195.38      210.88      8.65 o 
   9   3   2       11.49       18.97      2.79 o 
  -7   4   2      114.71      114.92      6.42 o 
  -6   4   2      221.28      203.63      8.93 o 
  -5   4   2      209.44      199.72      8.37 o 
  -4   4   2       24.08       18.73      7.11 o 
  -3   4   2      220.85      205.30      7.53 o 
  -2   4   2      171.02      151.30      3.37 o 
  -1   4   2     3332.96     3548.38     68.51 o 
   0   4   2       63.12       59.04      1.43 o 
   1   4   2      734.02      657.15     15.85 o 
   2   4   2      726.76      783.13     18.82 o 
   3   4   2     2187.80     2311.86     74.76 o 
   4   4   2      551.38      488.70     16.74 o 
   6   4   2       21.03       16.46      1.67 o 
   7   4   2      191.93      163.74      6.97 o 
   8   4   2      197.50      206.70      8.65 o 
   9   4   2       48.64       55.40      2.85 o 
  -4   5   2      546.64      556.09     14.50 o 
  -3   5   2       19.80       18.88      1.18 o 
  -2   5   2        9.30       14.31      4.18 o 
  -1   5   2      174.57      196.01      4.23 o 
   0   5   2     1537.15     1619.52     31.52 o 
   1   5   2     2032.00     1993.42     38.66 o 
   2   5   2      297.85      335.17      8.47 o 
   3   5   2       32.06       48.54      2.51 o 
   4   5   2      850.53      774.90     25.94 o 
   5   5   2      621.00      625.39     21.48 o 
   6   5   2      106.34       97.07      4.74 o 
   7   5   2      428.26      397.77     14.78 o 
   8   5   2        3.03        1.39      1.39 o 
   9   5   2       75.62       90.93      5.30 o 
  -6   6   2       16.58       18.13      2.51 o 
  -5   6   2        8.20       21.48      2.51 o 
  -4   6   2        3.49        3.91      1.39 o 
  -3   6   2      591.38      558.44     20.64 o 
  -2   6   2      617.83      604.74     22.04 o 
  -1   6   2        9.68       10.04      1.12 o 
   0   6   2        2.46        1.67      0.59 o 
   1   6   2     1150.32     1111.26     26.68 o 
   2   6   2     2186.85     2291.17     54.15 o 
   3   6   2      535.88      491.02     46.86 o 
   4   6   2      270.80      253.00      9.48 o 
   5   6   2       36.38       35.15      2.51 o 
   6   6   2      324.65      340.59     12.83 o 
   7   6   2      405.80      388.57     14.50 o 
   8   6   2      233.72      220.92      9.48 o 
   9   6   2      164.98      173.50      8.09 o 
  -5   7   2      117.50      113.25      6.14 o 
  -4   7   2       64.87       63.32      4.18 o 
  -3   7   2       11.45       11.44      1.95 o 
  -2   7   2      355.63      340.03     13.39 o 
  -1   7   2      780.99      794.14     19.37 o 
   0   7   2      926.28      983.80     23.81 o 
   1   7   2      586.88      567.58     14.08 o 
   2   7   2      174.33      154.04      4.43 o 
   3   7   2      291.64      290.63      9.90 o 
   4   7   2       84.12       77.82      3.91 o 
   5   7   2       49.06       51.05      3.07 o 
   6   7   2       49.23       51.60      3.35 o 
   7   7   2        0.62        2.79      1.39 o 
   8   7   2      275.31      262.20     10.88 o 
  -5   8   2      174.50      178.24      8.65 o 
  -4   8   2       34.42       30.40      3.07 o 
  -3   8   2      259.40      258.02     10.88 o 
  -2   8   2       99.24       98.47      5.30 o 
  -1   8   2      448.19      467.51     17.85 o 
   1   8   2      411.15      412.37     10.63 o 
   2   8   2      200.99      195.29      5.51 o 
   3   8   2        7.21        8.53      0.99 o 
   4   8   2      155.36      143.93      6.42 o 
   5   8   2      126.63      121.34      5.58 o 
   6   8   2      451.63      430.69     15.90 o 
   7   8   2      319.83      307.39     12.27 o 
   8   8   2       33.05       30.68      3.07 o 
  -4   9   2      119.92      107.39      6.14 o 
  -3   9   2       17.99       19.25      2.51 o 
  -2   9   2       74.84       90.93      5.02 o 
  -1   9   2       45.43       42.96      3.07 o 
   0   9   2       80.04       76.99      4.46 o 
   1   9   2       98.54      100.68      3.63 o 
   2   9   2      816.39      797.95     22.87 o 
   3   9   2      590.72      593.87     15.06 o 
   4   9   2       51.37       56.31      2.46 o 
   5   9   2        8.50       10.60      1.95 o 
   6   9   2       65.13       64.16      4.18 o 
   7   9   2       55.26       58.02      4.18 o 
  -2  10   2        1.07        0.56      1.39 o 
  -1  10   2      145.37      133.05      6.69 o 
   0  10   2      199.40      189.68      8.65 o 
   1  10   2      109.25      114.92      5.86 o 
   2  10   2       34.14       38.27      4.88 o 
   3  10   2      268.58      266.98     17.02 o 
   4  10   2      207.61      203.72      6.21 o 
   5  10   2      351.17      348.40     13.39 o 
   6  10   2        3.75        4.18      1.67 o 
  -1  11   2        7.59        8.37      2.23 o 
   0  11   2       30.28       28.45      3.07 o 
   1  11   2       57.43       65.83      4.18 o 
   2  11   2      361.06      372.94     15.06 o 
   3  11   2       19.43       15.92      2.23 o 
   4  11   2       26.42       28.03      1.97 o 
   5  11   2       70.07       79.22      4.74 o 
  -2 -11   3       80.26      107.39      5.86 o 
  -1 -11   3       73.72       93.17      5.30 o 
  -5 -10   3       32.35       49.09      3.63 o 
  -2 -10   3      252.22      259.97     10.88 o 
  -1 -10   3      341.05      346.44     13.95 o 
   0 -10   3      179.75      198.33      8.93 o 
   1 -10   3        0.16        1.95      1.67 o 
  -6  -9   3       51.47       41.84      3.63 o 
  -5  -9   3      195.29      198.33      8.65 o 
  -4  -9   3      170.76      190.24      8.09 o 
  -3  -9   3      268.25      300.42     11.99 o 
  -2  -9   3       13.43       17.29      1.95 o 
  -1  -9   3      179.76      171.83      7.53 o 
   0  -9   3      252.86      268.06     11.16 o 
   1  -9   3      129.04      149.23      7.25 o 
   2  -9   3      268.78      279.22     11.99 o 
   3  -9   3       63.65       60.81      4.46 o 
  -6  -8   3       21.04       20.08      2.51 o 
  -5  -8   3       18.59       14.23      2.23 o 
  -4  -8   3      208.27      209.10      6.11 o 
  -3  -8   3      257.87      254.56      5.74 o 
  -2  -8   3        2.53        4.97      0.87 o 
  -1  -8   3        3.77        4.18      1.12 o 
   0  -8   3        0.11        0.00      1.12 o 
   1  -8   3       37.87       33.47      2.79 o 
   2  -8   3      308.73      306.84     12.55 o 
   3  -8   3      836.38      828.73     30.68 o 
   4  -8   3        2.59        4.18      1.67 o 
  -7  -7   3       54.24       51.60      3.63 o 
  -6  -7   3      456.03      436.26     16.18 o 
  -5  -7   3      231.76      238.77      9.76 o 
  -4  -7   3       38.80       35.80      1.87 o 
  -3  -7   3       44.08       48.74      1.61 o 
  -2  -7   3       92.48       95.83      3.16 o 
  -1  -7   3      463.95      487.17     12.62 o 
   0  -7   3      893.42      968.75     24.36 o 
   1  -7   3       55.63       58.35      2.65 o 
   2  -7   3       97.20       95.11      7.11 o 
   3  -7   3      229.61      224.83      9.76 o 
   4  -7   3      249.70      243.24     10.60 o 
   5  -7   3       95.38       96.79      5.58 o 
  -7  -6   3        1.22        1.67      1.39 o 
  -6  -6   3       64.43       58.02      3.63 o 
  -5  -6   3      569.49      573.78     20.36 o 
  -4  -6   3      245.44      261.66      7.53 o 
  -3  -6   3       24.44       26.22      2.23 o 
  -2  -6   3      197.39      192.75      7.53 o 
  -1  -6   3      116.87      120.87      3.53 o 
   0  -6   3      316.46      312.14     11.99 o 
   2  -6   3      133.80      125.55      4.14 o 
   3  -6   3      125.18      112.56      3.94 o 
   4  -6   3       45.65       42.54      4.18 o 
   5  -6   3      151.93      151.74      7.25 o 
  -8  -5   3      106.00      122.73      6.42 o 
  -7  -5   3      503.01      513.25     18.69 o 
  -6  -5   3      420.75      433.20     15.90 o 
  -5  -5   3       90.13       72.25      3.91 o 
  -4  -5   3       17.33       17.57      1.67 o 
  -3  -5   3      276.18      260.37      6.89 o 
  -2  -5   3     2032.47     2002.56     39.03 o 
  -1  -5   3      372.62      348.38      7.24 o 
   0  -5   3      662.92      670.26     13.44 o 
   1  -5   3      240.22      240.74     11.72 o 
   2  -5   3     1503.30     1428.78     35.40 o 
   3  -5   3      154.28      144.21      6.42 o 
   4  -5   3       72.26       63.60      3.63 o 
   5  -5   3      122.85      114.37      5.86 o 
   6  -5   3       39.81       44.07      3.35 o 
   7  -5   3      162.49      164.58      8.09 o 
  -8  -4   3        8.05        8.65      1.95 o 
  -7  -4   3       19.14       17.29      2.23 o 
  -6  -4   3      479.70      463.32     16.74 o 
  -5  -4   3     1585.23     1578.53     52.16 o 
  -3  -4   3      122.26      115.86      3.45 o 
  -2  -4   3      186.03      189.15      4.13 o 
  -1  -4   3      200.94      171.72      3.70 o 
   0  -4   3      100.87      171.74      3.75 o 
   1  -4   3      635.49      567.06     11.34 o 
   2  -4   3      126.55      124.69      5.30 o 
   3  -4   3      283.61      276.99     10.88 o 
   4  -4   3      125.62      121.62      5.58 o 
   5  -4   3      199.41      189.96      8.37 o 
   6  -4   3      280.71      249.37     10.60 o 
   7  -4   3        6.89        7.81      1.95 o 
  -8  -3   3      237.61      253.56     10.60 o 
  -7  -3   3       87.36       76.43      4.46 o 
  -6  -3   3       18.47       25.38      2.23 o 
  -5  -3   3     1176.97     1212.00     40.17 o 
  -4  -3   3      633.25      601.12     20.36 o 
  -3  -3   3     1093.74     1226.45     29.25 o 
  -2  -3   3     3118.05     3259.29     62.89 o 
  -1  -3   3      297.46      308.81      6.38 o 
   0  -3   3      439.89      411.99      8.30 o 
   1  -3   3      263.42      253.27      6.27 o 
   2  -3   3     1748.15     1903.49     65.55 o 
   3  -3   3     1157.47     1218.69     42.68 o 
   4  -3   3       47.13       37.38      2.51 o 
   5  -3   3       87.97       78.94      4.46 o 
   6  -3   3      316.88      303.49     12.55 o 
   7  -3   3        7.80        7.81      1.95 o 
   8  -3   3       12.23       11.72      2.51 o 
  -8  -2   3      145.67      150.07      6.97 o 
  -7  -2   3        6.12        5.30      1.39 o 
  -6  -2   3      193.49      214.23      8.65 o 
  -5  -2   3      738.79      734.73     24.83 o 
  -4  -2   3      590.28      556.49     18.97 o 
  -3  -2   3     1049.52     1141.39     27.18 o 
  -2  -2   3     3553.64     3778.02     88.23 o 
  -1  -2   3     2160.39     2090.56     40.52 o 
   0  -2   3     1225.72     1417.80     27.49 o 
   1  -2   3       53.17       55.27      1.54 o 
   2  -2   3      442.87      491.22     17.57 o 
   4  -2   3      773.20      830.69     29.57 o 
   5  -2   3        3.91        6.97      1.39 o 
   6  -2   3        3.25        3.63      1.39 o 
   7  -2   3      114.68      116.88      6.42 o 
   8  -2   3       35.89       37.38      3.63 o 
  -8  -1   3      164.51      172.66      7.81 o 
  -7  -1   3       15.03       15.06      1.95 o 
  -6  -1   3       68.73       68.06      3.63 o 
  -5  -1   3      840.09      859.14     28.73 o 
  -4  -1   3     1072.90     1041.85     34.31 o 
  -3  -1   3      101.43       91.77      3.91 o 
  -2  -1   3      207.75      234.06      5.91 o 
  -1  -1   3     2730.64     2668.05     62.23 o 
   0  -1   3     9250.24     9757.48    438.91 o 
   1  -1   3      261.86      277.37      6.79 o 
   2  -1   3       72.40       94.43      2.41 o 
   3  -1   3        9.46       10.95      1.26 o 
   4  -1   3      499.92      496.03     12.19 o 
   5  -1   3     1013.36     1008.65     35.98 o 
   6  -1   3     1165.67     1194.71     42.40 o 
   7  -1   3       33.38       32.64      3.07 o 
   8  -1   3       32.59       31.24      3.35 o 
  -8   0   3       92.56      103.77      5.30 o 
  -7   0   3      145.05      148.68      6.69 o 
  -6   0   3       47.66       48.26      3.07 o 
  -5   0   3      177.30      187.45      7.25 o 
  -4   0   3     1776.95     1912.14     62.20 o 
  -2   0   3     1153.31     1126.92     36.54 o 
  -1   0   3      558.21      571.99     13.59 o 
   0   0   3       21.42       15.83      0.67 o 
   1   0   3      836.38      982.66     23.04 o 
   2   0   3     1745.93     1905.81     44.60 o 
   3   0   3     3040.66     3369.14     78.77 o 
   4   0   3       11.15        9.97      0.67 o 
   5   0   3      207.63      205.39      5.60 o 
   6   0   3     1601.16     1660.54     58.30 o 
   7   0   3     1156.50     1179.64     42.40 o 
   8   0   3        1.66        3.35      1.67 o 
  -7   1   3      316.35      335.01     12.55 o 
  -6   1   3      196.65      189.96      7.53 o 
  -5   1   3       12.76       11.72      1.39 o 
  -4   1   3       63.81       50.21      2.51 o 
  -3   1   3       53.91       48.81      2.51 o 
  -2   1   3      251.48      249.37      8.65 o 
  -1   1   3      283.40      359.82      7.13 o 
   0   1   3      954.87     1008.17     19.57 o 
   1   1   3      203.58      224.02      5.51 o 
   2   1   3       33.60       51.06      1.58 o 
   3   1   3      700.64      691.35     16.54 o 
   4   1   3     2036.38     2056.98     48.44 o 
   5   1   3      315.74      314.46      8.17 o 
   6   1   3      596.81      626.14     15.64 o 
   7   1   3       35.06       37.66      3.07 o 
   8   1   3       82.30       80.06      5.02 o 
  -8   2   3       10.40       11.16      2.51 o 
  -6   2   3      141.18      155.09      6.42 o 
  -5   2   3     1177.58     1347.01     44.35 o 
  -4   2   3      638.87      658.30     22.04 o 
  -3   2   3      536.92      543.66     18.13 o 
  -2   2   3      936.08     1100.98     35.98 o 
  -1   2   3      955.76     1077.03     25.41 o 
   0   2   3      269.45      388.23      7.67 o 
   1   2   3     3841.08     4078.18     95.22 o 
   2   2   3       89.20       74.35      3.35 o 
   3   2   3     1117.98     1214.51     28.75 o 
   4   2   3      598.29      588.83     14.47 o 
   5   2   3       98.00       85.63      3.91 o 
   6   2   3      962.07      995.88     24.31 o 
   7   2   3      323.90      339.61      9.13 o 
   8   2   3      174.95      172.39      8.37 o 
   9   2   3       52.00       59.97      4.46 o 
  -7   3   3       98.01      107.95      6.14 o 
  -6   3   3       69.19       68.62      4.18 o 
  -5   3   3       33.76       40.73      2.51 o 
  -4   3   3       53.15       51.33      2.79 o 
  -3   3   3      158.59      142.26      5.58 o 
  -2   3   3     4507.22     5044.66    118.04 o 
  -1   3   3     2067.78     2235.90     52.57 o 
   0   3   3      325.06      328.98      8.08 o 
   1   3   3     2493.69     2546.67     49.21 o 
   2   3   3      755.84      883.61     20.99 o 
   3   3   3       12.86        5.58      0.84 o 
   4   3   3     1344.09     1352.31     44.07 o 
   5   3   3       89.62       88.15      3.91 o 
   6   3   3       96.66       93.45      4.46 o 
   7   3   3      214.78      217.43      6.39 o 
   8   3   3      209.43      214.22      8.37 o 
   9   3   3       67.02       71.41      5.02 o 
  -6   4   3      101.93      107.39      5.58 o 
  -5   4   3      435.39      428.73     16.18 o 
  -3   4   3       76.94       78.10      3.63 o 
  -2   4   3     9225.75    10367.06    199.35 o 
  -1   4   3     7968.88     8999.55    173.20 o 
   0   4   3      838.42      800.82     19.19 o 
   1   4   3      416.50      414.13     10.15 o 
   2   4   3      592.07      616.44     15.76 o 
   3   4   3       33.79       16.46      1.39 o 
   4   4   3     1067.55     1037.66     34.31 o 
   5   4   3     1609.75     1647.43     53.84 o 
   6   4   3       24.34       20.08      1.95 o 
   7   4   3       73.13       66.11      3.91 o 
   8   4   3      129.41      128.13      4.52 o 
   9   4   3      244.91      246.97      7.58 o 
  -7   5   3        7.16        6.69      1.95 o 
  -6   5   3       12.51        9.21      1.95 o 
  -5   5   3       68.12       63.88      3.91 o 
  -4   5   3      374.11      363.18     13.95 o 
  -3   5   3      304.96      304.62      7.97 o 
  -2   5   3      106.75      106.43      3.16 o 
  -1   5   3      142.43      144.61      3.21 o 
   0   5   3       53.63       53.07      1.87 o 
   1   5   3     2526.59     2625.55     61.73 o 
   2   5   3     2570.41     2782.44     65.57 o 
   3   5   3      540.68      560.11     18.97 o 
   4   5   3        0.83        1.95      0.84 o 
   5   5   3     1031.31      990.24     33.19 o 
   6   5   3     1192.60     1093.73     36.54 o 
   7   5   3      565.97      522.74     18.69 o 
   8   5   3      110.84      121.90      5.86 o 
   9   5   3        3.20        2.28      1.07 o 
  -6   6   3       55.48       56.63      4.18 o 
  -5   6   3       11.75        8.93      1.95 o 
  -4   6   3       19.23       22.32      2.23 o 
  -3   6   3       66.73       60.81      3.63 o 
  -2   6   3      317.24      293.17     11.44 o 
  -1   6   3       24.04       23.99      1.67 o 
   1   6   3      184.73      193.04      5.22 o 
   2   6   3     4392.05     4332.81    144.91 o 
   3   6   3      390.08      364.93      9.26 o 
   4   6   3      189.74      185.77      7.25 o 
   5   6   3      335.58      315.20     11.72 o 
   6   6   3      254.40      229.01      9.21 o 
   7   6   3      346.97      320.50     12.27 o 
   8   6   3       53.93       62.76      4.18 o 
   9   6   3      270.36      283.13     11.72 o 
  -5   7   3       69.44       77.27      4.74 o 
  -4   7   3        5.34        5.30      1.67 o 
  -3   7   3       86.72       81.45      4.46 o 
  -2   7   3        6.28        7.25      1.39 o 
  -1   7   3      732.57      727.68     17.90 o 
   0   7   3      110.64      109.90      3.45 o 
   1   7   3      408.95      416.52     29.71 o 
   2   7   3      212.87      205.16      5.62 o 
   3   7   3      597.33      558.25     13.99 o 
   4   7   3      347.57      334.45     12.27 o 
   5   7   3        7.13        8.65      1.67 o 
   6   7   3      165.79      170.99      7.25 o 
   7   7   3       33.38       32.92      2.79 o 
   8   7   3       16.83       16.46      2.51 o 
  -5   8   3       28.25       31.24      3.07 o 
  -4   8   3       86.65       88.15      5.02 o 
  -3   8   3      108.35      107.95      5.58 o 
  -2   8   3       60.85       60.81      3.91 o 
  -1   8   3       23.67       23.43      2.23 o 
   0   8   3      198.60      191.89      5.51 o 
   1   8   3      631.76      642.48     15.94 o 
   2   8   3      293.20      295.27     11.16 o 
   3   8   3        3.15        3.91      0.79 o 
   4   8   3        5.68        5.86      1.39 o 
   5   8   3        1.73        3.07      1.12 o 
   6   8   3      267.99      270.85     10.88 o 
   7   8   3      665.44      680.34     24.27 o 
   8   8   3      114.63      101.26      5.58 o 
  -4   9   3        4.15        5.58      1.95 o 
  -3   9   3       19.77       18.41      2.51 o 
  -2   9   3      358.19      369.88     14.78 o 
  -1   9   3      581.63      605.02     22.59 o 
   0   9   3       10.90       11.44      1.95 o 
   1   9   3      108.49       99.50      3.45 o 
   2   9   3       54.55       52.78      2.26 o 
   3   9   3       41.69       42.15      1.97 o 
   4   9   3      110.05      111.30      5.30 o 
   5   9   3       31.04       31.24      2.79 o 
   6   9   3        1.72        1.12      1.39 o 
   7   9   3      222.57      230.96      9.76 o 
  -2  10   3        6.25        7.81      1.95 o 
  -1  10   3      139.21      127.76      6.42 o 
   0  10   3      275.50      269.46     11.16 o 
   1  10   3      202.90      198.61      8.65 o 
   2  10   3       27.04       27.91      1.78 o 
   3  10   3      150.48      150.85      4.83 o 
   4  10   3       45.63       44.84      2.26 o 
   5  10   3      529.97      537.52     19.53 o 
   6  10   3      119.54      117.99      6.14 o 
  -1  11   3       15.97       17.29      2.51 o 
   0  11   3        2.31        3.35      1.67 o 
   1  11   3      202.98      196.10      8.93 o 
   2  11   3      937.08      971.55     35.43 o 
   3  11   3      166.94      166.31      7.25 o 
   4  11   3        0.59        0.14      0.79 o 
   5  11   3       22.07       25.10      2.79 o 
   4  12   3       80.74       87.31      5.02 o 
  -1 -10   4      197.61      210.60      9.21 o 
   0 -10   4      138.59      152.58      7.25 o 
   1 -10   4        0.70        0.28      1.67 o 
  -6  -9   4       44.52       37.38      3.35 o 
  -5  -9   4       82.25      103.77      5.58 o 
  -1  -9   4      203.41      209.48      8.93 o 
   0  -9   4      116.59      119.39      5.86 o 
   1  -9   4       51.08       47.14      3.63 o 
   2  -9   4      129.68      144.21      7.25 o 
   3  -9   4        2.20        2.51      1.67 o 
  -6  -8   4      106.96      118.83      6.14 o 
  -5  -8   4        0.13        0.28      1.12 o 
  -4  -8   4      189.31      187.17      5.72 o 
  -3  -8   4      162.63      159.35      4.93 o 
  -2  -8   4      267.06      273.66      7.69 o 
  -1  -8   4      315.48      319.92      8.78 o 
   0  -8   4        1.61        2.79      1.12 o 
   1  -8   4       19.02       19.80      2.23 o 
   2  -8   4       95.28       93.72      5.30 o 
   3  -8   4       57.91       59.97      4.18 o 
   4  -8   4       23.23       22.32      2.79 o 
  -7  -7   4        0.46        1.39      1.39 o 
  -6  -7   4      132.29      124.13      6.14 o 
  -5  -7   4      504.00      515.20     18.69 o 
  -4  -7   4      407.06      436.99     15.76 o 
  -3  -7   4       44.02       46.62      2.37 o 
  -2  -7   4       56.87       54.78      2.26 o 
  -1  -7   4      285.08      275.81      7.69 o 
   0  -7   4      605.62      667.02     17.16 o 
   1  -7   4      709.94      730.88     18.84 o 
   2  -7   4      201.09      183.16      5.72 o 
   3  -7   4       64.02       63.17      2.85 o 
   4  -7   4      123.92      122.18      6.42 o 
   5  -7   4      229.15      226.50     10.32 o 
  -7  -6   4       34.04       30.13      3.07 o 
  -6  -6   4        1.05        0.28      1.12 o 
  -5  -6   4       56.15       65.27      3.91 o 
  -4  -6   4       31.16       28.50      2.09 o 
  -3  -6   4        5.54       12.65      1.99 o 
  -1  -6   4       46.35       41.40      2.39 o 
   0  -6   4      319.54      321.06     12.27 o 
   1  -6   4      409.77      416.84     11.05 o 
   2  -6   4      949.05      919.62     23.37 o 
   3  -6   4      528.29      523.52     16.18 o 
   4  -6   4        0.33        0.56      1.12 o 
   5  -6   4       22.53       23.99      2.51 o 
   6  -6   4       30.96       28.17      3.07 o 
  -7  -5   4      308.66      309.35     12.27 o 
  -6  -5   4      260.55      273.64     10.88 o 
  -5  -5   4      263.92      250.49      9.76 o 
  -4  -5   4      441.66      448.87     11.53 o 
  -3  -5   4      325.35      308.03      8.08 o 
  -2  -5   4      998.22     1011.41     20.06 o 
  -1  -5   4      251.24      236.29      6.21 o 
   0  -5   4      534.05      554.38     11.19 o 
   1  -5   4       61.37       34.49      7.67 o 
   2  -5   4      597.95      601.76     17.43 o 
   3  -5   4      787.09      775.74     27.89 o 
   4  -5   4       96.43       86.19      4.74 o 
   5  -5   4      200.07      178.52      8.09 o 
   6  -5   4       16.21       15.34      2.23 o 
   7  -5   4       51.13       55.51      4.18 o 
  -8  -4   4        7.57        7.81      1.95 o 
  -7  -4   4        2.81       -0.28      1.12 o 
  -6  -4   4     1182.72     1182.99     39.89 o 
  -5  -4   4     1275.29     1336.97     44.35 o 
  -4  -4   4       11.11       12.02      0.99 o 
  -2  -4   4        5.99        7.85      0.60 o 
  -1  -4   4      130.86       95.54      3.63 o 
   0  -4   4      693.41      669.28     13.34 o 
   1  -4   4      128.97      106.56      4.74 o 
   2  -4   4      218.70      195.82      8.09 o 
   3  -4   4       89.52       82.01      4.18 o 
   4  -4   4      127.99      115.76      5.58 o 
   5  -4   4       85.98       82.01      4.46 o 
   6  -4   4      382.63      368.76     14.78 o 
   7  -4   4       46.23       42.40      3.63 o 
  -8  -3   4      298.08      300.14     12.27 o 
  -7  -3   4      264.34      256.90     10.32 o 
  -6  -3   4       49.36       45.19      3.07 o 
  -5  -3   4      788.48      790.80     26.78 o 
  -4  -3   4      643.15      637.94     21.76 o 
  -3  -3   4     1419.84     1451.86     34.47 o 
  -2  -3   4     1500.53     1507.49     29.38 o 
  -1  -3   4      869.06      931.23     18.33 o 
   0  -3   4      652.14      702.84     13.88 o 
   1  -3   4     2695.63     2985.30     73.36 o 
   2  -3   4     1148.82     1201.12     41.84 o 
   3  -3   4      501.40      423.43     15.62 o 
   4  -3   4        3.41        4.74      1.12 o 
   5  -3   4       46.41       43.51      3.07 o 
   6  -3   4      202.88      194.14      8.93 o 
   7  -3   4      278.35      283.13     12.27 o 
  -8  -2   4       42.46       39.33      3.35 o 
  -7  -2   4       42.50       48.26      3.35 o 
  -6  -2   4      370.06      391.08     14.23 o 
  -5  -2   4      316.10      306.28     11.44 o 
  -4  -2   4      180.77      189.96      7.25 o 
  -3  -2   4       29.80       39.35      1.58 o 
  -2  -2   4     1820.68     1997.66     46.97 o 
  -1  -2   4     1176.79     1034.85     20.27 o 
   0  -2   4       34.67       14.44      0.97 o 
   1  -2   4       43.38       45.19      2.51 o 
   2  -2   4       47.15       34.31      2.23 o 
   3  -2   4     1391.81     1532.22     53.28 o 
   4  -2   4     1791.87     1776.30     61.92 o 
   5  -2   4      363.36      327.48     12.83 o 
   6  -2   4       45.14       42.12      3.07 o 
   7  -2   4      121.96      112.41      6.14 o 
   8  -2   4       43.15       44.07      3.91 o 
  -8  -1   4       60.73       72.52      4.46 o 
  -7  -1   4       19.79       22.59      2.23 o 
  -6  -1   4       13.26       15.90      1.95 o 
  -5  -1   4      348.23      353.70     12.83 o 
  -4  -1   4     2771.79     2866.68     92.61 o 
  -3  -1   4      552.61      532.78     17.85 o 
  -2  -1   4      940.22     1110.57     26.40 o 
  -1  -1   4      680.91      741.11     17.72 o 
   0  -1   4      330.72      272.44      6.79 o 
   1  -1   4     4428.84     4642.99    108.22 o 
   2  -1   4     1910.02     2166.96     50.80 o 
   3  -1   4      749.28      893.78     21.23 o 
   4  -1   4       37.48       25.66      1.95 o 
   5  -1   4      587.70      617.30     22.59 o 
   6  -1   4       41.68       42.40      3.07 o 
   7  -1   4       31.74       31.52      3.07 o 
   8  -1   4       23.34       24.27      2.79 o 
  -8   0   4        3.20        3.91      1.67 o 
  -7   0   4      266.23      285.64     11.16 o 
  -6   0   4      189.93      191.07      7.81 o 
  -5   0   4       63.46       71.13      3.63 o 
  -4   0   4       29.39       26.78      1.95 o 
  -3   0   4     1791.04     1858.03     60.25 o 
  -2   0   4     2219.51     2326.20     54.66 o 
  -1   0   4       24.46       36.02      1.18 o 
   0   0   4      389.84      400.58      9.64 o 
   1   0   4       77.29       71.00      2.51 o 
   2   0   4     3382.77     3953.99     92.17 o 
   3   0   4     1923.14     2275.33     53.36 o 
   4   0   4      523.23      519.39     12.78 o 
   5   0   4       70.64       64.44      3.63 o 
   6   0   4      487.99      492.33     18.69 o 
   7   0   4       48.70       46.30      3.35 o 
   8   0   4        6.81        6.14      1.67 o 
  -7   1   4       81.33       92.33      4.74 o 
  -6   1   4      524.80      496.24     17.57 o 
  -5   1   4      269.32      285.08     10.60 o 
  -3   1   4       36.59       40.45      2.23 o 
  -2   1   4     1193.95     1123.02     36.54 o 
  -1   1   4       52.48       53.16      2.54 o 
   0   1   4      906.97      985.09     33.05 o 
   1   1   4      659.59      642.95     15.62 o 
   2   1   4      308.65      308.58      7.58 o 
   3   1   4     1000.96     1063.94     25.30 o 
   4   1   4      456.70      486.94     11.99 o 
   5   1   4     1439.13     1447.88     34.46 o 
   6   1   4     1444.68     1525.89     36.52 o 
   7   1   4       26.34       32.36      2.79 o 
   8   1   4      116.68      112.97      6.14 o 
  -6   2   4      320.75      344.77     12.55 o 
  -5   2   4     1496.23     1714.93     56.07 o 
  -4   2   4      440.63      446.31     15.34 o 
  -3   2   4     1904.54     1951.47     63.32 o 
  -2   2   4      548.50      534.36     12.91 o 
  -1   2   4      245.58      235.79      5.92 o 
   0   2   4      397.25      372.49      7.46 o 
   1   2   4     2189.31     2334.85     54.66 o 
   2   2   4     3110.29     3313.21     77.41 o 
   3   2   4       31.58       19.82      0.99 o 
   4   2   4      606.56      639.50     15.55 o 
   5   2   4     1657.50     1661.64     39.48 o 
   6   2   4     2257.21     2278.03     54.05 o 
   7   2   4      188.79      193.31      8.65 o 
   8   2   4        1.38        4.46      1.67 o 
   9   2   4       18.11       21.48      2.79 o 
  -7   3   4       33.53       38.77      3.35 o 
  -5   3   4        0.21        1.39      1.12 o 
  -3   3   4      110.55      107.11      4.46 o 
  -2   3   4     1209.21     1296.30     33.33 o 
  -1   3   4     2516.99     2726.97     66.39 o 
   0   3   4      979.32      994.28     19.41 o 
   1   3   4      317.53      326.02      6.60 o 
   2   3   4      572.84      542.77     13.11 o 
   3   3   4     1511.70     1503.07     35.46 o 
   4   3   4      942.50     1042.96     25.01 o 
   5   3   4      638.58      643.94     15.85 o 
   6   3   4      105.78      101.96      3.45 o 
   7   3   4      209.61      211.68      6.19 o 
   8   3   4      582.70      629.57     23.99 o 
   9   3   4      221.95      246.58     11.16 o 
  -5   4   4      234.64      233.01      6.50 o 
  -4   4   4      457.57      453.51     11.42 o 
  -3   4   4        0.11       -0.11      0.46 o 
  -2   4   4     4719.48     5436.92    127.20 o 
  -1   4   4     2167.86     2286.36     53.96 o 
   0   4   4      386.50      353.24      8.76 o 
   1   4   4       66.14       75.32      2.37 o 
   2   4   4        6.86        5.52      0.41 o 
   3   4   4      149.01      188.43      4.93 o 
   4   4   4      615.85      572.22     18.41 o 
   5   4   4     2330.14     2158.35    161.37 o 
   6   4   4      141.55      148.96      7.81 o 
   7   4   4      150.53      148.56      4.72 o 
   8   4   4        0.67        1.67      1.26 o 
   9   4   4      149.81      167.64      8.37 o 
  -6   5   4       98.51       87.87      5.02 o 
  -5   5   4       16.69       18.69      2.23 o 
  -4   5   4      156.40      154.11      4.61 o 
  -3   5   4      434.51      391.39     36.82 o 
  -1   5   4        0.03        0.00      0.70 o 
   0   5   4       31.56       35.17      1.38 o 
   1   5   4      225.47      239.63      7.11 o 
   2   5   4      380.16      334.77      6.87 o 
   3   5   4       93.46       77.27      3.63 o 
   4   5   4        1.85        4.18      1.12 o 
   5   5   4       25.39       19.80      1.95 o 
   6   5   4      656.27      612.55     21.20 o 
   7   5   4      238.50      253.17      7.29 o 
   8   5   4      104.59      111.83      4.04 o 
   9   5   4       67.42       71.49      3.25 o 
  -6   6   4       95.84       90.10      5.30 o 
  -5   6   4       33.97       36.82      3.07 o 
  -4   6   4        5.42        5.30      1.39 o 
  -3   6   4      349.07      332.25      8.76 o 
  -2   6   4     2058.15     1873.91    163.88 o 
  -1   6   4      317.75      316.06      8.17 o 
   0   6   4       13.10        9.08      0.79 o 
   1   6   4       94.04       92.20      2.96 o 
   3   6   4      450.95      398.61     13.95 o 
   4   6   4      421.07      425.94     15.06 o 
   5   6   4      257.63      243.24      9.48 o 
   6   6   4       28.19       20.64      2.23 o 
   7   6   4      171.46      154.81      6.97 o 
   8   6   4       50.89       55.86      2.66 o 
   9   6   4       97.38       86.40      3.64 o 
  -5   7   4      155.96      158.72      7.53 o 
  -4   7   4       32.61       34.03      2.79 o 
  -3   7   4      156.43      143.38      6.69 o 
  -2   7   4       69.59       66.73      3.49 o 
  -1   7   4      187.69      183.44      5.20 o 
   0   7   4      852.38      842.80     20.58 o 
   1   7   4     1394.76     1451.13     34.65 o 
   2   7   4      628.08      660.91     16.25 o 
   3   7   4      150.85      125.16      3.84 o 
   4   7   4      384.54      382.71     13.95 o 
   5   7   4      246.37      225.11      8.93 o 
   6   7   4     1290.25     1199.73     40.17 o 
   7   7   4      154.60      137.52      6.42 o 
   8   7   4       38.05       33.75      3.07 o 
   9   7   4       38.54       41.84      3.63 o 
  -5   8   4       12.82       10.60      2.23 o 
  -4   8   4       31.69       37.38      3.07 o 
  -3   8   4      140.70      136.40      6.69 o 
  -2   8   4      157.82      157.60      7.25 o 
  -1   8   4      110.15      108.08      3.77 o 
   0   8   4       86.85       79.44      2.85 o 
   1   8   4      666.90      645.27     16.05 o 
   2   8   4      393.47      398.00     11.16 o 
   3   8   4      829.91      825.41     20.29 o 
   4   8   4       84.66       83.68      4.18 o 
   5   8   4      107.30      101.81      5.02 o 
   6   8   4      150.03      133.05      6.14 o 
   7   8   4      267.17      245.47     10.04 o 
   8   8   4      375.68      396.65     15.34 o 
  -4   9   4        3.97        6.42      1.95 o 
  -3   9   4       20.77       18.97      2.51 o 
  -2   9   4      140.27      135.84      6.69 o 
  -1   9   4      249.44      265.83     11.16 o 
   0   9   4      448.01      446.87     15.20 o 
   1   9   4       17.06       19.56      1.81 o 
   2   9   4       26.34       24.60      1.58 o 
   3   9   4       28.24       28.65      1.58 o 
   4   9   4       54.27       48.81      3.35 o 
   5   9   4       51.55       57.18      3.63 o 
   6   9   4      113.18      109.07      5.58 o 
   7   9   4        4.84        5.58      1.67 o 
  -2  10   4       51.27       47.14      3.63 o 
  -1  10   4       40.73       39.33      3.35 o 
   0  10   4      150.54      153.98      7.25 o 
   1  10   4      149.49      145.99      4.72 o 
   2  10   4        1.14        0.56      0.79 o 
   3  10   4      146.37      145.83      4.63 o 
   4  10   4        0.42        0.56      1.12 o 
   5  10   4      265.71      254.95     10.32 o 
   6  10   4      323.14      335.01     13.11 o 
  -1  11   4        0.42        0.28      1.12 o 
   0  11   4        0.03        0.56      1.39 o 
   1  11   4      248.72      246.86     10.60 o 
   2  11   4      195.40      196.03      6.28 o 
   3  11   4        6.68       10.06      1.27 o 
   4  11   4       35.41       33.40      2.06 o 
   5  11   4        0.44        0.56      1.39 o 
   4  12   4      207.04      227.89      9.76 o 
   1 -10   5       68.37       77.27      5.02 o 
  -5  -9   5        3.51        4.18      1.67 o 
   0  -9   5       87.04       87.59      4.74 o 
   1  -9   5      138.14      135.84      6.69 o 
   2  -9   5       59.30       62.20      4.18 o 
  -6  -8   5       92.05      102.37      5.58 o 
  -5  -8   5       76.40       82.85      4.74 o 
  -4  -8   5        2.42        1.67      0.99 o 
  -3  -8   5       78.26       70.57      4.18 o 
  -2  -8   5      515.72      516.88     19.25 o 
  -1  -8   5      764.39      817.25     23.01 o 
   0  -8   5        9.90       14.49      2.37 o 
   1  -8   5        4.71        5.58      1.67 o 
   2  -8   5        6.55        6.69      1.67 o 
   3  -8   5        3.93        0.56      1.39 o 
  -6  -7   5       78.98       75.87      4.74 o 
  -5  -7   5      125.16      126.92      6.14 o 
  -4  -7   5      547.71      558.32     14.38 o 
  -3  -7   5       91.57      105.61      4.18 o 
  -2  -7   5       58.21       44.63      3.07 o 
  -1  -7   5      190.81      179.39      5.33 o 
   0  -7   5      294.30      317.10     12.55 o 
   1  -7   5      410.59      432.70     11.64 o 
   2  -7   5      197.89      192.30      6.01 o 
   3  -7   5        5.00        5.79      1.67 o 
   4  -7   5       70.14       73.12      5.02 o 
  -7  -6   5       52.52       53.28      3.91 o 
  -6  -6   5        0.86        0.84      1.39 o 
  -5  -6   5       33.53       29.29      2.79 o 
  -4  -6   5      353.65      335.71      9.07 o 
  -3  -6   5      143.38      156.07      4.63 o 
  -2  -6   5        3.11        4.33      0.79 o 
  -1  -6   5       65.22       50.77      3.07 o 
   0  -6   5       27.03       24.13      4.60 o 
   1  -6   5      377.58      390.09     10.55 o 
   2  -6   5     1405.17     1393.69     34.81 o 
   3  -6   5       19.09       20.70      1.58 o 
   4  -6   5      121.26      110.62      5.72 o 
   5  -6   5        3.16        3.63      1.67 o 
   6  -6   5        1.88        4.46      1.67 o 
  -7  -5   5      285.69      285.36     11.72 o 
  -6  -5   5      381.44      384.94     14.50 o 
  -5  -5   5      114.56      126.64      5.86 o 
  -4  -5   5      325.69      331.64      8.87 o 
  -3  -5   5        9.51        9.78      1.67 o 
  -2  -5   5      483.31      499.76     12.72 o 
  -1  -5   5     1550.66     1652.84     32.43 o 
   0  -5   5     1252.88     1336.77     60.39 o 
   1  -5   5       15.59       12.83      1.67 o 
   2  -5   5      241.52      252.40      7.20 o 
   3  -5   5      282.65      278.94     11.44 o 
   4  -5   5      361.37      327.20     13.11 o 
   5  -5   5      306.23      289.82     11.99 o 
   6  -5   5        3.98        5.30      1.67 o 
  -7  -4   5       22.90       22.87      2.51 o 
  -6  -4   5      146.75      147.28      6.69 o 
  -5  -4   5       10.25       15.90      1.95 o 
  -4  -4   5       14.34       15.54      1.18 o 
  -3  -4   5      197.98      190.03      5.31 o 
  -2  -4   5        1.28        2.45      0.84 o 
  -1  -4   5      262.59      260.06      6.61 o 
   0  -4   5      356.34      368.98      7.61 o 
   2  -4   5     1760.92     1698.75     59.14 o 
   3  -4   5        9.19        4.74      1.12 o 
   4  -4   5      125.70      114.92      5.58 o 
   5  -4   5       24.54       24.27      2.51 o 
   6  -4   5       60.39       56.63      3.91 o 
   7  -4   5       96.90      103.77      5.86 o 
  -8  -3   5      147.80      151.19      7.25 o 
  -7  -3   5      362.80      362.34     13.95 o 
  -6  -3   5      143.37      143.65      6.42 o 
  -5  -3   5       81.64       86.75      4.46 o 
  -4  -3   5        2.79        3.91      1.12 o 
  -3  -3   5      895.32      835.55     20.29 o 
  -2  -3   5      727.41      637.81     15.66 o 
  -1  -3   5     1705.19     1735.44     33.77 o 
   0  -3   5       57.02       55.57      1.50 o 
   1  -3   5      775.79      857.20     20.44 o 
   2  -3   5      276.51      257.18     10.04 o 
   3  -3   5      342.11      300.42     11.72 o 
   4  -3   5      736.56      743.10     27.06 o 
   5  -3   5       30.14       25.38      2.51 o 
   6  -3   5       58.43       55.23      3.91 o 
   7  -3   5      230.42      247.98     11.16 o 
  -8  -2   5        0.30        2.23      1.67 o 
  -7  -2   5      153.30      159.55      7.25 o 
  -6  -2   5     1322.13     1360.40     45.47 o 
  -5  -2   5      255.64      246.86      9.48 o 
  -3  -2   5        0.70        0.73      0.56 o 
  -2  -2   5       37.60       49.17      1.95 o 
  -1  -2   5      158.68      248.15      5.20 o 
   0  -2   5      865.11      740.86     18.34 o 
   1  -2   5      771.90      745.77     17.78 o 
   2  -2   5       59.49       63.32      3.35 o 
   3  -2   5        2.38        1.67      0.84 o 
   4  -2   5      138.85      136.40      6.14 o 
   5  -2   5      901.17      897.35     32.36 o 
   6  -2   5       58.58       53.28      3.63 o 
   7  -2   5        2.42        4.18      1.67 o 
   8  -2   5        9.01       14.23      2.51 o 
  -8  -1   5      172.75      182.43      8.37 o 
  -7  -1   5        0.49        0.28      1.12 o 
  -6  -1   5      471.94      461.37     16.46 o 
  -5  -1   5      440.26      398.89     14.23 o 
  -4  -1   5      746.65      778.80     26.22 o 
  -3  -1   5     2492.24     2583.12     60.67 o 
  -2  -1   5      254.37      261.60      6.70 o 
  -1  -1   5      275.01      271.32      6.89 o 
   0  -1   5     1594.51     1684.19     39.57 o 
   1  -1   5     2298.38     2451.40     57.49 o 
   2  -1   5     1547.01     1770.05     41.53 o 
   3  -1   5      483.39      481.57     11.68 o 
   4  -1   5       13.97        8.65      1.39 o 
   5  -1   5      818.31      856.07     30.96 o 
   6  -1   5       44.97       40.73      3.07 o 
   7  -1   5        2.95        3.35      1.39 o 
   8  -1   5      132.54      138.63      7.25 o 
  -8   0   5        0.94        0.84      1.39 o 
  -7   0   5       79.27       89.26      4.74 o 
  -6   0   5      416.87      415.34     15.06 o 
  -5   0   5       54.23       51.88      3.07 o 
  -4   0   5       36.20       41.00      2.51 o 
  -3   0   5     2516.18     2706.01     87.31 o 
  -2   0   5     2644.91     2639.27     61.95 o 
  -1   0   5      244.66      293.04      7.29 o 
   0   0   5      892.60      886.00     20.97 o 
   1   0   5      128.85      125.28      3.34 o 
   2   0   5    13786.28    15959.67    371.06 o 
   3   0   5     2652.19     3009.63     70.49 o 
   5   0   5      226.84      223.71      9.21 o 
   6   0   5      216.33      218.69      9.48 o 
   7   0   5       82.76       74.20      4.46 o 
   8   0   5      163.72      154.81      7.81 o 
  -7   1   5       14.86       17.29      2.23 o 
  -6   1   5      170.48      179.92      7.53 o 
  -5   1   5      610.18      652.44     22.32 o 
  -4   1   5      144.66      135.84      5.58 o 
  -3   1   5      123.73      108.79      4.46 o 
  -2   1   5       59.59       67.48      1.71 o 
  -1   1   5     3968.93     4176.22     80.57 o 
   0   1   5      868.57      904.51     21.47 o 
   1   1   5      767.55      795.26     18.91 o 
   2   1   5     2524.05     2954.91     69.13 o 
   3   1   5       97.34       88.01      2.93 o 
   4   1   5      712.93      729.32     17.61 o 
   5   1   5     1791.06     1930.31     45.68 o 
   6   1   5      377.84      391.63     15.06 o 
   7   1   5       14.25       13.67      1.95 o 
   8   1   5       38.21       38.49      3.35 o 
  -7   2   5      123.81      119.39      5.86 o 
  -6   2   5        4.78        6.69      1.67 o 
  -4   2   5      581.44      606.70     20.64 o 
  -3   2   5      509.19      505.72     17.29 o 
  -2   2   5      653.93      614.55     14.88 o 
  -1   2   5      365.58      382.51      7.68 o 
   0   2   5       13.07       19.33      0.69 o 
   1   2   5       46.32       43.41      1.38 o 
   2   2   5     4385.84     4775.38    111.38 o 
   3   2   5     1056.07     1133.88     26.88 o 
   4   2   5        0.37        0.67      0.46 o 
   5   2   5      427.17      423.16     10.63 o 
   6   2   5      883.39      837.50     37.66 o 
   7   2   5       55.55       50.77      3.63 o 
   8   2   5      137.25      142.26      7.25 o 
   9   2   5        0.21        3.07      1.67 o 
  -6   3   5       71.72       80.61      4.46 o 
  -5   3   5      118.94      120.22      5.30 o 
  -4   3   5        2.84        3.07      1.12 o 
  -3   3   5       33.92       31.30      1.47 o 
  -2   3   5      143.28      170.02      4.54 o 
  -1   3   5      914.29      866.23     20.68 o 
   0   3   5       99.89       98.35      2.20 o 
   1   3   5        0.66        0.50      0.19 o 
   2   3   5       72.44       78.33      2.65 o 
   3   3   5     1862.23     1945.53     45.90 o 
   4   3   5      991.28     1028.84     24.62 o 
   5   3   5     1188.12     1217.61     29.25 o 
   6   3   5      608.38      614.93     15.35 o 
   7   3   5        4.31        5.59      0.99 o 
   8   3   5      256.24      262.48     11.44 o 
   9   3   5      111.74      105.16      6.14 o 
  -5   4   5      406.85      437.10     15.62 o 
  -4   4   5      729.92      731.90     18.03 o 
  -3   4   5       38.75       38.46      1.67 o 
  -2   4   5       27.73       27.04      1.81 o 
  -1   4   5      492.77      610.37     14.97 o 
   0   4   5     3672.11     3737.04     87.62 o 
   1   4   5     1217.59     1200.28     23.44 o 
   2   4   5      464.77      517.34     12.62 o 
   3   4   5      213.02      196.65      5.22 o 
   4   4   5      195.20      199.24      5.42 o 
   6   4   5      603.33      609.30     15.26 o 
   7   4   5        6.19        5.68      1.39 o 
   8   4   5       11.28       11.35      1.81 o 
   9   4   5       63.72       72.80      4.74 o 
  -5   5   5        3.37        5.30      1.39 o 
  -4   5   5        1.60        2.23      0.79 o 
  -3   5   5     2073.34     2232.37     72.52 o 
  -2   5   5     1673.21     1536.13     59.55 o 
  -1   5   5      274.88      276.30      7.20 o 
   0   5   5      192.33      189.48      5.12 o 
   1   5   5       42.20       41.16      3.35 o 
   2   5   5       35.61       25.40      1.51 o 
   3   5   5     1718.20     1721.55     40.69 o 
   4   5   5      629.18      643.16     15.76 o 
   5   5   5        4.67        6.39      0.87 o 
   6   5   5      316.67      318.13      8.47 o 
   7   5   5      385.08      388.18     10.34 o 
   8   5   5      242.15      262.29      9.07 o 
   9   5   5      157.82      186.89      8.93 o 
  -5   6   5      159.07      156.76      7.25 o 
  -4   6   5       77.52       67.78      3.91 o 
  -3   6   5     1689.22     1763.94     42.14 o 
  -2   6   5     2881.39     2968.55     70.10 o 
  -1   6   5      195.31      186.46      5.22 o 
   1   6   5      185.19      145.90      7.95 o 
   2   6   5       52.50       55.23      2.79 o 
   3   6   5      299.20      273.36     10.04 o 
   4   6   5     1757.28     1823.09     43.25 o 
   5   6   5      464.95      458.31     11.63 o 
   6   6   5        3.57        5.75      0.87 o 
   7   6   5       12.92       10.34      1.26 o 
   8   6   5      196.22      190.91     11.16 o 
   9   6   5       89.21       98.52      4.32 o 
  -5   7   5       52.45       52.72      3.63 o 
  -4   7   5       41.00       47.70      3.35 o 
  -3   7   5      227.15      233.47      9.76 o 
  -2   7   5        2.09        2.76      0.87 o 
  -1   7   5        1.17        0.64      0.67 o 
   0   7   5      181.25      177.66      5.03 o 
   1   7   5      873.00      894.56     21.76 o 
   2   7   5      688.97      675.64     16.65 o 
   3   7   5      112.84      111.32      3.55 o 
   4   7   5      130.20      129.43      5.58 o 
   5   7   5      602.59      568.76     20.08 o 
   6   7   5      579.34      536.96     19.25 o 
   7   7   5      300.37      291.77     11.44 o 
   8   7   5       52.05       60.25      4.18 o 
  -5   8   5        0.01        0.84      1.39 o 
  -4   8   5       11.55       15.62      2.23 o 
  -3   8   5       54.23       51.60      3.63 o 
  -2   8   5       59.73       66.11      3.91 o 
  -1   8   5      147.03      142.78      4.43 o 
   0   8   5        4.95        6.71      0.99 o 
   1   8   5      828.01      792.39     19.50 o 
   2   8   5      213.52      192.59      5.51 o 
   3   8   5      184.90      187.68      5.42 o 
   4   8   5      350.19      334.73     12.55 o 
   5   8   5       11.75        8.09      1.67 o 
   6   8   5       72.58       63.60      3.91 o 
   7   8   5       14.37       14.78      2.23 o 
   8   8   5      315.34      314.09     12.55 o 
  -4   9   5       65.68       70.01      4.46 o 
  -3   9   5       32.22       29.01      2.79 o 
  -2   9   5       59.72       68.62      4.18 o 
  -1   9   5      107.20      108.79      5.58 o 
   0   9   5      385.11      394.91     10.43 o 
   1   9   5      222.54      228.36      7.81 o 
   2   9   5       57.30       52.20      2.26 o 
   3   9   5      109.68       98.61      3.35 o 
   4   9   5       51.56       40.73      2.79 o 
   5   9   5      379.01      369.32     13.95 o 
   6   9   5       87.98       79.78      4.46 o 
   7   9   5        5.74        4.18      1.67 o 
  -2  10   5       13.81       17.02      2.51 o 
  -1  10   5        1.65        1.12      1.39 o 
   0  10   5      124.03      126.08      6.42 o 
   1  10   5      238.85      244.83      7.09 o 
   2  10   5       65.88       67.11      3.35 o 
   3  10   5       16.98       17.59      1.58 o 
   4  10   5       21.26       20.08      2.23 o 
   5  10   5       79.16       73.64      4.18 o 
   6  10   5      536.15      532.50     19.53 o 
  -1  11   5       60.53       60.53      4.18 o 
   0  11   5        9.74       10.04      2.23 o 
   1  11   5        5.24        5.58      1.67 o 
   2  11   5        1.01        1.56      0.93 o 
   3  11   5       26.98       27.87      1.87 o 
   4  11   5       52.36       45.47      3.35 o 
   5  11   5      110.36      108.23      5.58 o 
   3  12   5        2.05        1.67      1.39 o 
   4  12   5      139.76      131.10      6.42 o 
  -4  -9   6       63.40       64.44      4.18 o 
  -3  -9   6      131.87      137.52      6.69 o 
   1  -9   6       80.23       85.91      5.02 o 
   2  -9   6      140.02      160.67      7.81 o 
  -5  -8   6       18.76       18.13      2.51 o 
  -4  -8   6        3.99        6.97      1.67 o 
  -3  -8   6        2.07        1.12      1.12 o 
  -2  -8   6       73.73       64.99      4.18 o 
  -1  -8   6      262.93      290.94     11.72 o 
   0  -8   6       87.30       89.54      5.02 o 
   1  -8   6       41.28       38.29      2.17 o 
   2  -8   6       27.31       25.38      2.79 o 
   3  -8   6        1.28        2.79      1.67 o 
  -6  -7   6        6.90       14.78      2.23 o 
  -5  -7   6        5.57        7.53      1.67 o 
  -4  -7   6      387.47      383.31     10.34 o 
  -3  -7   6      512.69      541.77     13.90 o 
  -2  -7   6       16.54       13.11      1.95 o 
  -1  -7   6       48.08       48.54      3.35 o 
   0  -7   6      132.73      141.48      4.63 o 
   1  -7   6      324.09      327.92     13.81 o 
   2  -7   6        5.10        4.08      1.26 o 
   3  -7   6        4.16        4.89      1.18 o 
   4  -7   6        0.74       -0.14      0.99 o 
  -6  -6   6       42.49       48.26      3.63 o 
  -5  -6   6        7.32        4.18      1.39 o 
  -4  -6   6        7.20        7.42      1.18 o 
  -3  -6   6      491.11      471.48     12.12 o 
  -2  -6   6     1079.38     1033.09     32.78 o 
  -1  -6   6       93.67       85.63      4.46 o 
   0  -6   6       56.83       70.45      2.66 o 
   1  -6   6        3.11        3.01      0.87 o 
   2  -6   6       29.29       28.39      1.87 o 
   3  -6   6       25.84       26.52      2.79 o 
   4  -6   6       58.93       55.59      4.46 o 
   5  -6   6        9.42        8.93      2.23 o 
  -7  -5   6       17.60       18.13      2.51 o 
  -6  -5   6      294.79      294.28     11.72 o 
  -5  -5   6      536.64      540.03     19.25 o 
  -4  -5   6      281.52      292.29      8.08 o 
  -3  -5   6       11.97       13.39      1.18 o 
  -2  -5   6      220.54      197.12      5.51 o 
  -1  -5   6      327.37      330.12      8.79 o 
   0  -5   6      974.45     1049.77     26.23 o 
   1  -5   6     1950.48     1942.35     47.73 o 
   2  -5   6       21.71       20.48      1.47 o 
   3  -5   6      186.25      165.41      7.53 o 
   4  -5   6      391.09      388.57     15.34 o 
   5  -5   6      198.95      186.89      8.65 o 
   6  -5   6       13.65       19.53      2.51 o 
  -7  -4   6       39.18       41.56      3.35 o 
  -6  -4   6        2.19        2.51      1.39 o 
  -5  -4   6       57.11       51.05      3.35 o 
  -4  -4   6       18.67       15.07      1.18 o 
  -3  -4   6       36.50       39.62      1.78 o 
  -1  -4   6       62.94       65.79      3.62 o 
   0  -4   6      238.72      243.56      6.30 o 
   1  -4   6     1264.14     1272.23     31.56 o 
   2  -4   6     1368.75     1386.34     48.81 o 
   3  -4   6        8.56        5.58      1.39 o 
   4  -4   6        2.31        2.23      1.12 o 
   5  -4   6        0.69        1.67      1.12 o 
   6  -4   6        1.56        0.56      1.39 o 
   7  -4   6       33.97       35.98      3.35 o 
  -7  -3   6      141.24      140.03      6.69 o 
  -6  -3   6      338.81      338.08     12.83 o 
  -5  -3   6      675.99      687.03     23.71 o 
  -4  -3   6      141.67      136.28      4.24 o 
  -3  -3   6      456.07      463.53     11.72 o 
  -2  -3   6      629.73      604.61     14.87 o 
   0  -3   6       81.59       81.16      2.08 o 
   1  -3   6      163.57       92.61      4.46 o 
   2  -3   6      857.98      915.21     32.64 o 
   3  -3   6      648.44      657.19     23.99 o 
   4  -3   6      438.29      420.64     16.18 o 
   5  -3   6       39.42       37.10      3.07 o 
   6  -3   6       10.42        9.48      1.95 o 
   7  -3   6       67.46       66.67      4.46 o 
  -7  -2   6      327.97      322.18     12.55 o 
  -6  -2   6      286.69      299.02     11.44 o 
  -5  -2   6       17.37       18.69      1.95 o 
  -4  -2   6       49.20       46.58      2.79 o 
  -3  -2   6       23.54       22.87      1.67 o 
  -1  -2   6      906.11      859.96     23.71 o 
   0  -2   6     1300.85     1328.97     25.89 o 
   1  -2   6      764.49      710.41     17.11 o 
   2  -2   6       14.42       11.44      1.39 o 
   4  -2   6       88.82       87.87      4.46 o 
   5  -2   6      772.87      755.09     27.62 o 
   6  -2   6      291.64      295.96     12.27 o 
   7  -2   6       16.37       19.53      2.79 o 
  -7  -1   6       17.43       18.97      2.51 o 
  -6  -1   6       34.60       33.75      2.79 o 
  -5  -1   6        0.48        0.56      0.84 o 
  -4  -1   6      864.89      879.78     29.57 o 
  -3  -1   6     1127.94     1068.72     25.60 o 
  -2  -1   6     1049.38     1007.11     24.13 o 
  -1  -1   6      355.13      339.24      8.56 o 
   0  -1   6      989.57     1065.72     25.30 o 
   1  -1   6     1414.68     1476.53     34.94 o 
   2  -1   6      823.11      778.58     18.69 o 
   3  -1   6      350.29      167.09      6.97 o 
   4  -1   6      167.56      163.46      6.97 o 
   5  -1   6       43.01       45.47      3.07 o 
   6  -1   6      710.37      731.38     27.06 o 
   7  -1   6      648.73      648.26     24.55 o 
   8  -1   6       37.57       29.57      3.35 o 
  -7   0   6      410.29      425.39     15.90 o 
  -6   0   6      182.30      169.04      7.25 o 
  -5   0   6      112.31      116.88      5.30 o 
  -3   0   6       96.10       44.63      2.51 o 
  -2   0   6       90.80       62.42      3.63 o 
  -1   0   6       92.10       58.00      2.65 o 
   0   0   6      375.54      365.58      9.05 o 
   1   0   6      750.77      738.90     17.61 o 
   2   0   6        5.90        6.15      0.70 o 
   3   0   6      853.01      802.75     19.28 o 
   4   0   6     1405.00     1417.02     49.65 o 
   5   0   6       96.28       80.89      4.46 o 
   6   0   6       24.69       24.55      2.51 o 
   7   0   6       14.85       10.88      1.95 o 
   8   0   6       37.72       37.94      3.63 o 
  -7   1   6       18.26       20.08      2.23 o 
  -6   1   6      137.42      131.66      6.14 o 
  -5   1   6      666.81      697.07     23.99 o 
  -4   1   6      721.70      719.11     24.27 o 
  -3   1   6        7.03        6.69      1.12 o 
  -2   1   6       74.34       78.79      2.40 o 
  -1   1   6       18.58       13.05      1.67 o 
   0   1   6     1197.93     1259.86     29.84 o 
   1   1   6     3109.35     3533.47     82.52 o 
   2   1   6     2804.03     3180.80     74.44 o 
   3   1   6       11.02       12.93      1.53 o 
   5   1   6       55.91       53.84      3.35 o 
   6   1   6       54.59       50.77      3.35 o 
   7   1   6      311.79      319.67     13.11 o 
   8   1   6        0.50        2.51      1.39 o 
  -7   2   6      198.83      198.33      8.37 o 
  -6   2   6       28.16       30.13      2.51 o 
  -5   2   6        0.03        0.84      1.12 o 
  -4   2   6      516.49      532.78     18.41 o 
  -3   2   6     1334.46     1348.68     44.35 o 
  -2   2   6      201.90      194.09      5.03 o 
  -1   2   6      633.98      619.39     12.28 o 
   0   2   6       34.37       31.39      1.27 o 
   1   2   6     4057.42     4617.49    107.73 o 
   2   2   6     2068.59     2469.06     57.91 o 
   3   2   6     1096.08     1121.44     26.68 o 
   4   2   6      501.73      493.76     18.27 o 
   5   2   6      393.87      399.81     10.23 o 
   6   2   6        1.25        1.39      1.12 o 
   7   2   6       38.62       41.28      3.07 o 
   8   2   6      439.06      422.04     17.02 o 
  -6   3   6      203.67      229.29      9.21 o 
  -5   3   6      231.68      232.64      9.21 o 
  -4   3   6       49.75       51.05      3.07 o 
  -3   3   6      119.74      114.57      3.45 o 
  -2   3   6      167.31      168.56      4.54 o 
  -1   3   6     1026.46     1032.08     24.72 o 
   0   3   6     1786.64     1695.76     32.98 o 
   1   3   6      175.40      191.43      4.93 o 
   2   3   6      212.38      198.70      5.22 o 
   3   3   6      159.33      156.45      5.86 o 
   4   3   6     3095.73     3319.25     77.89 o 
   5   3   6     2908.59     3043.95     71.79 o 
   6   3   6       80.72       87.10      4.32 o 
   7   3   6       13.25       11.99      1.95 o 
   8   3   6      211.53      210.88      9.48 o 
   9   3   6       59.68       58.58      4.46 o 
  -5   4   6       70.42       86.75      4.46 o 
  -4   4   6      623.95      620.64     21.48 o 
  -3   4   6      585.67      573.80     14.29 o 
  -2   4   6       46.99       48.81      3.63 o 
  -1   4   6       17.84       16.46      1.39 o 
   0   4   6      327.90      318.69      6.49 o 
   1   4   6     2803.72     2823.13     54.69 o 
   2   4   6      772.83      787.62     18.92 o 
   3   4   6       82.57       71.29      2.37 o 
   4   4   6      317.80      285.93     12.13 o 
   5   4   6     2932.36     2915.57     68.73 o 
   6   4   6      285.30      284.59     10.32 o 
   7   4   6       83.84       91.46      3.34 o 
   8   4   6       83.25       83.12      5.02 o 
   9   4   6       86.91       82.29      5.30 o 
  -4   5   6        2.63        4.18      1.12 o 
  -3   5   6      118.88      125.68      3.94 o 
  -2   5   6      354.83      347.59      8.96 o 
  -1   5   6      294.83      303.30      7.88 o 
   0   5   6      320.24      304.36      7.88 o 
   1   5   6        1.58        3.09      0.59 o 
   2   5   6     1657.67     1608.12     38.21 o 
   3   5   6      280.27      284.68      7.30 o 
   4   5   6     1095.22     1132.70     27.18 o 
   5   5   6     1557.99     1592.62     38.12 o 
   6   5   6       21.87       19.35      1.39 o 
   7   5   6      460.11      463.97     12.27 o 
   8   5   6      309.54      333.88      9.35 o 
   9   5   6       72.19       84.80      5.30 o 
  -4   6   6       10.17       13.60      1.18 o 
  -3   6   6      267.06      281.48     13.53 o 
  -2   6   6      123.54      122.39      3.84 o 
  -1   6   6      319.32      283.37     10.18 o 
   0   6   6       42.62       40.52      1.78 o 
   1   6   6       17.43       11.34      3.07 o 
   2   6   6      140.26      136.19      3.94 o 
   3   6   6      157.55      131.66      5.58 o 
   4   6   6      768.68      770.71     26.22 o 
   5   6   6      323.73      318.83     11.72 o 
   6   6   6       10.47        9.37      1.81 o 
   7   6   6        1.80        2.29      0.87 o 
   8   6   6       24.16       28.22      3.35 o 
   9   6   6       72.61       84.26      4.74 o 
  -4   7   6      227.48      236.82     10.04 o 
  -3   7   6      352.50      349.73      9.35 o 
  -2   7   6      220.36      214.23      6.10 o 
  -1   7   6        6.99        8.97      1.26 o 
   0   7   6       81.54       79.67      2.76 o 
   1   7   6       12.93       12.04      1.07 o 
   2   7   6      364.30      330.96      8.67 o 
   3   7   6      178.18      157.60      6.42 o 
   4   7   6        3.58        4.74      1.39 o 
   5   7   6      166.58      139.19      6.14 o 
   6   7   6      230.47      232.92      9.48 o 
   7   7   6      220.15      229.85      9.48 o 
   8   7   6      190.34      187.45      8.37 o 
  -4   8   6       97.53       98.75      5.30 o 
  -3   8   6      780.58      745.89     27.62 o 
  -2   8   6      206.15      208.88      6.10 o 
  -1   8   6      202.69      203.87      5.91 o 
   0   8   6       13.01       14.66      1.18 o 
   1   8   6        0.34        0.20      0.67 o 
   2   8   6       11.32        9.69      1.07 o 
   3   8   6      756.86      753.44     18.71 o 
   4   8   6      595.23      574.34     20.08 o 
   5   8   6       14.74       13.95      1.95 o 
   6   8   6        4.89        5.58      1.67 o 
   7   8   6       25.19       26.22      2.79 o 
   8   8   6      159.57      139.19      6.97 o 
  -4   9   6      111.82      112.13      6.14 o 
  -3   9   6       32.17       31.80      3.07 o 
  -2   9   6        4.30        3.91      1.67 o 
  -1   9   6       55.41       60.04      5.16 o 
   0   9   6      873.04      851.52     21.17 o 
   1   9   6      563.85      565.61     14.38 o 
   2   9   6       17.23       24.15      1.58 o 
   3   9   6        2.36        0.98      0.79 o 
   4   9   6      132.81      116.88      5.58 o 
   5   9   6     1099.64     1041.85     35.43 o 
   6   9   6      326.45      306.28     11.99 o 
   7   9   6       13.64       17.85      2.51 o 
  -2  10   6       43.57       44.91      3.63 o 
  -1  10   6        4.07        4.18      1.67 o 
   0  10   6       88.20       80.68      3.25 o 
   1  10   6      134.89      126.18      4.24 o 
   2  10   6      306.41      317.98      8.87 o 
   3  10   6      170.45      159.78      5.03 o 
   4  10   6        2.56        4.46      1.39 o 
   5  10   6       13.25       14.23      1.95 o 
   6  10   6       63.67       53.84      3.91 o 
  -1  11   6      117.96      127.76      6.69 o 
   0  11   6       66.31       69.46      4.46 o 
   1  11   6        1.07        0.00      1.39 o 
   2  11   6       13.49       14.44      1.47 o 
   3  11   6        9.07       10.02      1.39 o 
   4  11   6       17.72       19.25      2.51 o 
   5  11   6      161.38      151.74      7.25 o 
   3  12   6       11.51       17.57      2.51 o 
   4  12   6       55.92       61.37      4.18 o 
  -3  -9   7       65.22       58.86      4.18 o 
  -2  -9   7       91.22      105.44      5.58 o 
  -5  -8   7      111.49      109.90      5.86 o 
  -4  -8   7      111.60      122.46      6.42 o 
  -3  -8   7       31.30       40.17      3.07 o 
  -2  -8   7        2.73        1.12      1.39 o 
  -1  -8   7       30.70       34.87      3.07 o 
   0  -8   7      214.47      234.87     10.32 o 
   1  -8   7      151.84      172.39      8.09 o 
   2  -8   7        6.72        6.17      1.38 o 
   3  -8   7       48.70       42.96      3.63 o 
  -5  -7   7        0.62        2.51      1.39 o 
  -4  -7   7      153.22      149.84      5.02 o 
  -3  -7   7      347.19      339.19     13.39 o 
  -2  -7   7      153.84      160.39      7.25 o 
  -1  -7   7        5.28        7.53      1.67 o 
   0  -7   7      140.38      124.97      6.14 o 
   1  -7   7      218.52      226.50      9.76 o 
   2  -7   7       36.74       35.92      2.26 o 
   3  -7   7      182.90      178.78      6.01 o 
   4  -7   7       78.14       78.56      3.55 o 
  -6  -6   7       43.31       35.98      3.35 o 
  -5  -6   7       18.03       19.25      2.51 o 
  -4  -6   7        2.02        5.51      1.26 o 
  -3  -6   7      314.44      255.38      7.20 o 
  -2  -6   7      959.01      926.64     33.19 o 
  -1  -6   7       44.48       47.42      3.35 o 
   0  -6   7        1.43        3.07      1.39 o 
   1  -6   7       72.57       76.21      3.05 o 
   2  -6   7       11.66       10.71      1.27 o 
   3  -6   7       50.72       49.42      2.46 o 
   4  -6   7       94.81       89.81      3.64 o 
   5  -6   7       96.51      103.77      6.14 o 
  -6  -5   7       36.07       38.21      3.07 o 
  -5  -5   7      365.50      354.26     13.39 o 
  -4  -5   7      283.55      276.11      7.95 o 
  -3  -5   7       10.30       14.51      2.23 o 
  -2  -5   7       70.85       60.13      3.91 o 
  -1  -5   7      366.33      362.34     13.95 o 
   0  -5   7      388.64      369.88     14.23 o 
   1  -5   7      208.43      192.30      5.71 o 
   2  -5   7       88.39       82.99      4.88 o 
   3  -5   7       40.12       43.24      3.35 o 
   4  -5   7      563.59      569.60     21.76 o 
   5  -5   7      151.19      151.47      7.53 o 
   6  -5   7      120.09      116.60      6.42 o 
  -6  -4   7       10.34       16.46      2.23 o 
  -5  -4   7       88.17       74.20      4.18 o 
  -4  -4   7      234.95      247.00      6.89 o 
  -3  -4   7       78.10       66.82      2.56 o 
  -2  -4   7      280.62      247.88      8.09 o 
  -1  -4   7      343.37      322.43      8.45 o 
   0  -4   7       62.65       74.48      4.18 o 
   1  -4   7     1081.06     1109.16     27.71 o 
   2  -4   7       76.45       68.34      3.91 o 
   3  -4   7       15.13       17.85      2.23 o 
   4  -4   7        0.39        0.00      1.12 o 
   5  -4   7        1.97        1.67      1.39 o 
   6  -4   7       11.49       14.50      2.51 o 
  -7  -3   7      167.74      174.34      8.09 o 
  -6  -3   7      165.54      168.48      7.53 o 
  -5  -3   7      479.95      474.76     17.02 o 
  -4  -3   7       54.59       51.35      2.17 o 
  -3  -3   7       39.78       41.17      1.87 o 
  -2  -3   7      659.75      646.42     15.94 o 
  -1  -3   7     2959.50     3007.06     70.69 o 
   0  -3   7     1061.50     1090.31     26.61 o 
   1  -3   7       16.65       22.04      1.95 o 
   2  -3   7        7.51        6.69      1.39 o 
   3  -3   7      511.52      529.99     19.80 o 
   4  -3   7     1158.59     1126.09     40.17 o 
   5  -3   7       10.11       13.11      1.95 o 
   6  -3   7       11.91        6.42      1.67 o 
   7  -3   7        6.81        5.58      1.95 o 
  -7  -2   7        5.29        7.81      1.95 o 
  -6  -2   7       66.07       66.67      3.91 o 
  -5  -2   7       37.74       30.40      2.51 o 
  -4  -2   7      345.13      347.23      9.16 o 
  -3  -2   7      132.86      114.71      4.32 o 
  -2  -2   7       10.09       12.21      0.99 o 
  -1  -2   7       50.00       46.74      1.87 o 
   1  -2   7     3814.99     3673.13    188.42 o 
   2  -2   7      230.35      211.16      8.65 o 
   3  -2   7       47.03       42.12      2.79 o 
   4  -2   7       23.73       25.66      2.23 o 
   5  -2   7       37.48       39.61      3.07 o 
   6  -2   7      118.23      125.52      6.42 o 
   7  -2   7      214.91      198.89      9.48 o 
  -7  -1   7      243.79      262.48     10.88 o 
  -6  -1   7      171.47      164.85      7.25 o 
  -5  -1   7       45.61       46.03      3.07 o 
  -4  -1   7      176.01      177.69      7.25 o 
  -3  -1   7      593.04      550.07     20.08 o 
  -1  -1   7      256.43      231.13      6.10 o 
   0  -1   7        0.30        2.53      0.59 o 
   1  -1   7      312.02      330.87      8.34 o 
   2  -1   7      285.32      253.40      6.55 o 
   3  -1   7      786.47      799.17     28.73 o 
   4  -1   7      479.79      480.89     18.13 o 
   5  -1   7       13.91       13.11      1.95 o 
   6  -1   7      153.39      152.02      7.25 o 
   7  -1   7      433.88      431.24     17.29 o 
  -7   0   7      558.53      561.79     20.36 o 
  -6   0   7      218.92      216.74      8.93 o 
  -5   0   7       14.15       15.34      1.95 o 
  -3   0   7      169.83      177.41      5.03 o 
  -2   0   7        4.13        1.81      0.59 o 
  -1   0   7      526.61      483.50     15.06 o 
   0   0   7     1215.47     1199.87     28.55 o 
   1   0   7      128.90      119.97      3.41 o 
   2   0   7       48.49       37.81      1.54 o 
   3   0   7       10.02        9.80      2.79 o 
   4   0   7      849.50      879.50     31.52 o 
   5   0   7      531.04      542.54     20.36 o 
   6   0   7      174.72      186.05      8.37 o 
   7   0   7        0.46       -0.84      1.12 o 
   8   0   7       65.71       78.94      5.30 o 
  -7   1   7       49.24       43.79      3.35 o 
  -6   1   7       98.36       88.42      4.74 o 
  -5   1   7      235.62      235.98      9.21 o 
  -4   1   7      765.68      750.63     25.38 o 
  -3   1   7     1176.15     1123.02     37.10 o 
  -2   1   7      189.31      198.61      7.81 o 
  -1   1   7     1462.98     1517.84     35.95 o 
   0   1   7     1250.55     1282.13     30.44 o 
   1   1   7     1229.68     1354.70     32.10 o 
   2   1   7     1570.69     1642.68     38.78 o 
   3   1   7      490.18      515.34     12.69 o 
   4   1   7      589.21      640.49     15.64 o 
   5   1   7      330.81      330.82     13.11 o 
   6   1   7      112.10      103.49      5.30 o 
   7   1   7      369.66      343.93     13.95 o 
   8   1   7       46.29       45.47      3.63 o 
  -7   2   7       98.43      104.32      5.58 o 
  -6   2   7      198.66      229.29      9.48 o 
  -5   2   7      102.21      104.88      5.02 o 
  -4   2   7      417.72      462.48     16.46 o 
  -3   2   7      349.62      338.63     12.27 o 
  -2   2   7        8.67        6.42      0.67 o 
  -1   2   7     1204.12     1216.60     23.81 o 
   0   2   7     1179.78     1131.54     26.90 o 
   1   2   7     2456.05     2855.73     66.98 o 
   2   2   7     1980.76     2078.45     48.95 o 
   3   2   7      647.13      616.08     15.06 o 
   4   2   7      766.45      777.58     70.99 o 
   5   2   7       79.64       81.28      2.74 o 
   6   2   7        4.67        5.02      1.39 o 
   7   2   7      122.14      122.18      6.14 o 
   8   2   7      543.42      569.04     22.04 o 
  -6   3   7       87.53       90.38      5.02 o 
  -5   3   7      197.15      199.44      8.09 o 
  -4   3   7      138.70      136.12      5.86 o 
  -3   3   7       22.29       17.57      1.67 o 
  -2   3   7      164.65      180.47      6.97 o 
  -1   3   7      297.94      311.16      7.89 o 
   0   3   7      871.34      884.94     17.43 o 
   1   3   7     2792.42     2970.42     69.63 o 
   2   3   7      314.06      353.64      8.87 o 
   3   3   7        0.80        1.39      0.59 o 
   4   3   7      639.29      667.65     16.34 o 
   5   3   7      314.13      329.83     33.75 o 
   6   3   7        3.78        5.19      1.26 o 
   7   3   7       37.39       37.66      3.07 o 
   8   3   7        0.27       -0.56      1.12 o 
  -6   4   7        0.01        0.56      1.39 o 
  -5   4   7       57.73       65.27      3.91 o 
  -4   4   7      316.98      314.09     11.72 o 
  -3   4   7      176.10      166.53      6.69 o 
  -2   4   7      210.48      214.80      5.72 o 
  -1   4   7       92.43       91.77      5.44 o 
   0   4   7       11.12       10.15      0.60 o 
   1   4   7     2121.89     2248.48     43.65 o 
   2   4   7      883.40      919.52     21.98 o 
   3   4   7       59.51       48.37      1.87 o 
   4   4   7        1.95        2.69      0.98 o 
   5   4   7      130.76      124.93      5.58 o 
   6   4   7       26.86       32.35      2.09 o 
   7   4   7      212.19      216.18      6.30 o 
   8   4   7       44.59       51.60      3.91 o 
   9   4   7        5.25        9.48      2.23 o 
  -5   5   7       52.90       44.07      3.07 o 
  -4   5   7       16.93       15.34      1.95 o 
  -3   5   7       19.23       17.29      1.95 o 
  -2   5   7      367.12      337.73      8.78 o 
  -1   5   7      203.87      197.77      7.81 o 
   0   5   7       59.63       61.09      2.79 o 
   1   5   7      214.90      199.69      6.14 o 
   2   5   7      675.05      659.97     22.32 o 
   3   5   7     1227.87     1250.18     38.49 o 
   4   5   7     1638.37     1719.17     50.35 o 
   6   5   7       17.03       19.39      1.38 o 
   7   5   7      217.49      222.39      7.25 o 
   8   5   7       60.57       55.73      2.66 o 
   9   5   7       18.68       20.64      2.79 o 
  -4   6   7       29.05       33.75      2.51 o 
  -3   6   7       66.03       61.65      3.63 o 
  -2   6   7      423.59      430.83     11.04 o 
  -1   6   7      725.11      713.14     17.54 o 
   0   6   7      916.22      876.10     21.28 o 
   1   6   7       90.78       88.31      2.96 o 
   2   6   7       72.10       72.53      2.56 o 
   3   6   7       90.63       79.50      3.91 o 
   4   6   7      876.29      840.73     28.45 o 
   5   6   7      490.39      476.71     17.02 o 
   6   6   7      188.67      192.19      7.81 o 
   7   6   7       41.37       47.16      2.37 o 
   8   6   7       74.61       80.92      3.35 o 
   9   6   7       15.45       15.06      2.51 o 
  -3   7   7      465.68      482.24     12.51 o 
  -2   7   7      388.05      385.22     10.15 o 
  -1   7   7       57.65       56.68      3.49 o 
   0   7   7        4.66        4.70      0.87 o 
   1   7   7        1.95        1.53      0.79 o 
   2   7   7      592.22      575.12     14.49 o 
   3   7   7     1500.07     1531.94     50.49 o 
   4   7   7      427.00      435.71     15.62 o 
   5   7   7       32.67       32.64      2.51 o 
   6   7   7      174.18      157.60      6.97 o 
   7   7   7      444.75      451.05     16.46 o 
   8   7   7      338.10      369.60     14.23 o 
  -3   8   7      545.15      527.20     20.08 o 
  -2   8   7        4.03        6.42      1.95 o 
  -1   8   7      149.68      158.17      6.69 o 
   0   8   7      196.00      194.53      5.62 o 
   1   8   7       96.59       98.85      6.14 o 
   2   8   7        2.65        4.18      0.79 o 
   3   8   7      429.04      419.53     15.06 o 
   4   8   7      501.40      476.43     17.02 o 
   5   8   7       16.84       16.46      2.23 o 
   6   8   7       22.13       19.80      2.23 o 
   7   8   7        2.83        0.84      1.39 o 
   8   8   7       72.95       74.76      4.74 o 
  -3   9   7       25.01       31.52      3.07 o 
  -2   9   7        3.64        0.56      1.39 o 
  -1   9   7        0.55        0.14      0.79 o 
   0   9   7      134.63      131.97      4.34 o 
   1   9   7      223.20      208.71      6.14 o 
   2   9   7       72.05       71.11      6.28 o 
   3   9   7       16.43       17.36      1.47 o 
   4   9   7      110.11       96.23      4.74 o 
   5   9   7      307.32      287.03     11.16 o 
   6   9   7      129.18      135.57      6.42 o 
   7   9   7      148.26      153.14      7.25 o 
  -2  10   7       51.67       57.18      3.91 o 
  -1  10   7        5.76        9.48      1.95 o 
   0  10   7       31.66       28.73      1.87 o 
   1  10   7       45.25       40.55      3.49 o 
   2  10   7      147.55      142.72      6.83 o 
   3  10   7      166.23      164.01      5.22 o 
   4  10   7       42.46       44.63      3.35 o 
   5  10   7        1.07        1.95      1.39 o 
   6  10   7        2.64        5.58      1.67 o 
   0  11   7      162.89      169.32      7.81 o 
   1  11   7       23.46       27.13      2.37 o 
   2  11   7        1.76        2.38      1.07 o 
   3  11   7       24.12       23.04      1.95 o 
   4  11   7      288.98      302.09     11.99 o 
   5  11   7      185.88      160.95      7.53 o 
   2  12   7       68.02       69.46      4.46 o 
   3  12   7       42.94       41.00      3.35 o 
  -2  -9   8       28.89       35.43      3.07 o 
  -1  -9   8       85.83       76.43      4.74 o 
  -4  -8   8      114.74      118.27      6.14 o 
  -3  -8   8      107.65      135.29      6.69 o 
  -2  -8   8        5.37        9.76      1.95 o 
  -1  -8   8       52.16       48.26      3.63 o 
   0  -8   8      159.65      159.00      7.81 o 
   1  -8   8       73.08       82.01      5.02 o 
   2  -8   8       13.12       11.99      2.51 o 
  -5  -7   8        2.33        0.00      1.39 o 
  -4  -7   8      118.60      105.44      5.58 o 
  -3  -7   8       62.82       62.20      3.91 o 
  -2  -7   8       16.76       25.38      2.51 o 
  -1  -7   8       77.22       79.50      4.74 o 
   0  -7   8        4.13        4.74      1.67 o 
   1  -7   8      196.18      194.70      8.93 o 
   2  -7   8      306.00      299.30     12.83 o 
   3  -7   8      113.60      119.14      8.37 o 
   4  -7   8        6.81        9.67      1.58 o 
  -5  -6   8       26.44       32.56      2.06 o 
  -4  -6   8       78.65       84.74      3.91 o 
  -3  -6   8        0.37        1.26      0.79 o 
  -2  -6   8      169.24      182.71      8.09 o 
  -1  -6   8      227.17      229.85      9.76 o 
   0  -6   8       25.26       32.64      2.79 o 
   1  -6   8       11.63       11.44      1.95 o 
   2  -6   8        3.56        4.18      1.67 o 
   3  -6   8       66.62       60.85      2.85 o 
   4  -6   8       77.02       72.97      4.88 o 
  -6  -5   8       27.92       33.75      3.07 o 
  -5  -5   8      162.02      147.84      6.97 o 
  -4  -5   8      586.69      596.97     15.26 o 
  -3  -5   8      183.12      179.61      5.72 o 
  -2  -5   8       14.43       15.50      1.67 o 
  -1  -5   8       76.81       69.18      3.91 o 
   0  -5   8      329.11      305.72     12.27 o 
   1  -5   8        2.63        5.30      1.67 o 
   2  -5   8      174.81      175.81      5.51 o 
   3  -5   8      126.89      129.71      6.69 o 
   4  -5   8      150.60      133.33      6.97 o 
   5  -5   8      155.72      151.19      7.81 o 
  -6  -4   8       22.11       26.50      2.79 o 
  -5  -4   8       24.82       30.68      2.79 o 
  -4  -4   8      130.23      113.90      3.84 o 
  -3  -4   8     1036.15      943.01     23.15 o 
  -2  -4   8      303.31      265.63      7.18 o 
   0  -4   8      116.51      111.02      5.58 o 
   1  -4   8       77.37       75.04      4.18 o 
   2  -4   8      140.58      128.31      6.42 o 
   3  -4   8      437.87      445.19     17.29 o 
   4  -4   8      273.77      251.60     10.88 o 
   5  -4   8        0.42        0.56      1.39 o 
   6  -4   8        7.34        4.74      1.67 o 
  -6  -3   8      298.02      300.98     11.99 o 
  -5  -3   8      404.89      410.32     15.06 o 
  -4  -3   8       51.37       53.31      2.37 o 
  -3  -3   8       69.07       62.74      2.46 o 
  -2  -3   8       45.96       37.23      3.91 o 
  -1  -3   8      354.05      339.12     11.44 o 
   0  -3   8     2808.86     2768.21     95.68 o 
   1  -3   8      384.62      378.52     14.50 o 
   2  -3   8      101.75       91.49      4.74 o 
   3  -3   8      358.60      350.91     13.95 o 
   4  -3   8      326.92      338.91     13.67 o 
   5  -3   8       83.26       86.47      5.02 o 
   6  -3   8      147.27      131.10      6.97 o 
  -6  -2   8        8.37        4.18      1.39 o 
  -5  -2   8        5.31        6.42      1.39 o 
  -4  -2   8       14.48       15.11      1.27 o 
  -3  -2   8      630.79      615.31     15.37 o 
  -2  -2   8       53.68       51.91      2.93 o 
  -1  -2   8       10.75       14.11      1.39 o 
   0  -2   8     1154.22     1152.59     27.65 o 
   1  -2   8     1695.72     1719.67     59.97 o 
   2  -2   8       15.86       14.50      1.95 o 
   3  -2   8       58.23       56.35      3.63 o 
   4  -2   8      133.48      113.81      5.58 o 
   5  -2   8        8.45       10.32      1.95 o 
   6  -2   8       73.33       70.85      4.74 o 
   7  -2   8      169.46      149.51      7.81 o 
  -6  -1   8      468.16      463.32     17.02 o 
  -5  -1   8        3.83        3.07      1.12 o 
  -4  -1   8       30.39       30.68      2.51 o 
  -3  -1   8      447.33      423.04     10.93 o 
  -2  -1   8     2275.90     2234.54     52.88 o 
  -1  -1   8      309.26      299.54      7.77 o 
   0  -1   8       83.13       69.88      2.34 o 
   1  -1   8      173.69      184.30      5.08 o 
   2  -1   8     1547.37     1693.73     59.14 o 
   3  -1   8      748.57      740.31     26.78 o 
   4  -1   8       83.44       80.61      4.46 o 
   5  -1   8       31.03       39.33      3.07 o 
   6  -1   8       31.92       29.29      2.79 o 
   7  -1   8      306.93      306.28     13.11 o 
  -7   0   8        3.79        2.79      1.67 o 
  -6   0   8       15.67       13.11      1.95 o 
  -5   0   8       47.57       48.54      3.35 o 
  -4   0   8       99.10       86.47      4.46 o 
  -3   0   8      399.11      389.36     10.05 o 
  -2   0   8       72.05       65.04      3.49 o 
  -1   0   8     1015.74      993.66     29.85 o 
   0   0   8      933.58      879.49     21.17 o 
   1   0   8      774.92      727.43     17.61 o 
   2   0   8      337.42      258.02     10.04 o 
   3   0   8        2.45        3.91      1.12 o 
   4   0   8      426.21      415.90     15.90 o 
   5   0   8      568.85      621.76     23.15 o 
   6   0   8      383.16      371.27     14.78 o 
   7   0   8       94.49       80.06      5.02 o 
   8   0   8       21.94       24.27      3.07 o 
  -7   1   8       19.97       17.85      2.51 o 
  -6   1   8      125.76      122.18      6.14 o 
  -5   1   8      185.48      194.14      8.09 o 
  -4   1   8      298.04      279.22     10.60 o 
  -3   1   8      204.13      196.37      7.81 o 
  -1   1   8        0.16        0.45      0.46 o 
   0   1   8      226.07      228.16      6.10 o 
   2   1   8      641.08      635.42     15.55 o 
   4   1   8      109.10       98.19      4.74 o 
   5   1   8      186.20      200.84      8.65 o 
   6   1   8      921.66      952.31     34.59 o 
   7   1   8      218.99      227.34     10.04 o 
   8   1   8      142.50      160.67      8.09 o 
  -6   2   8       33.02       39.05      3.35 o 
  -5   2   8      254.10      250.21     10.04 o 
  -4   2   8       12.50       14.50      1.95 o 
  -3   2   8       50.86       46.58      2.79 o 
  -2   2   8       11.08        6.69      1.12 o 
  -1   2   8      875.22      899.86     21.67 o 
   0   2   8      281.11      265.82      6.89 o 
   1   2   8       69.96       65.82      2.26 o 
   2   2   8      116.25      138.25      5.30 o 
   3   2   8     1303.96     1347.91     32.10 o 
   4   2   8      527.34      539.68     13.48 o 
   5   2   8        1.71        2.79      1.12 o 
   6   2   8       37.08       37.38      2.79 o 
   7   2   8        7.57        9.76      1.95 o 
   8   2   8      111.05      116.60      6.42 o 
  -6   3   8       76.29       78.66      4.74 o 
  -5   3   8      359.82      386.61     14.23 o 
  -4   3   8      314.65      308.23     11.72 o 
  -3   3   8       25.67       25.10      1.95 o 
  -2   3   8        0.77       -0.56      0.84 o 
  -1   3   8      161.13      167.22      4.63 o 
   1   3   8     2430.62     2597.20     61.07 o 
   2   3   8       92.69       90.95      2.85 o 
   3   3   8      169.50      185.93      6.00 o 
   4   3   8       39.47       29.01      2.23 o 
   5   3   8       86.37       76.74      2.85 o 
   6   3   8      500.99      531.38     20.08 o 
   7   3   8       91.28       94.84      5.30 o 
   8   3   8       25.90       26.22      2.79 o 
  -5   4   8       25.53       31.24      2.79 o 
  -4   4   8      355.89      345.33     12.83 o 
  -3   4   8      301.24      292.61     10.88 o 
  -2   4   8      409.26      403.91     14.50 o 
  -1   4   8      238.68      208.39      5.62 o 
   0   4   8      697.37      800.06     19.32 o 
   1   4   8     1639.32     1846.03     63.32 o 
   2   4   8      854.38      827.95     20.92 o 
   3   4   8     1043.40     1079.65     25.91 o 
   4   4   8       25.67       24.49      2.79 o 
   5   4   8       15.14       15.31      1.26 o 
   6   4   8       47.06       51.30      2.26 o 
   7   4   8      772.59      781.59     28.73 o 
   8   4   8       74.91       80.89      5.02 o 
  -5   5   8       53.11       67.22      4.18 o 
  -4   5   8       13.18       19.53      2.23 o 
  -3   5   8        3.16        3.63      1.12 o 
  -2   5   8      273.38      274.20     10.32 o 
  -1   5   8      496.34      482.88     22.59 o 
   0   5   8      865.84      887.14     21.58 o 
   1   5   8      224.79      231.04      9.21 o 
   2   5   8       13.47       15.06      1.67 o 
   3   5   8     1238.67     1287.87     42.40 o 
   4   5   8     2338.99     2444.41     57.73 o 
   5   5   8      234.47      240.96      6.61 o 
   6   5   8       89.23       90.58      3.25 o 
   7   5   8       58.44       57.74      2.56 o 
   8   5   8       81.89       79.50      4.74 o 
   9   5   8      118.46      134.73      7.25 o 
  -4   6   8       92.26       89.82      4.74 o 
  -3   6   8      144.89      137.80      6.14 o 
  -2   6   8       98.00      100.42      4.74 o 
  -1   6   8        5.99        7.78      1.95 o 
   0   6   8      398.45      389.73     10.18 o 
   1   6   8      502.05      514.02     12.91 o 
   2   6   8      442.75      409.49     14.50 o 
   3   6   8       33.76       33.47      2.51 o 
   4   6   8     1023.48      962.91     32.36 o 
   5   6   8       35.50       38.77      2.79 o 
   6   6   8       70.12       63.04      3.63 o 
   7   6   8      415.44      406.70     15.06 o 
   8   6   8       14.98       12.83      2.23 o 
  -3   7   8        1.60        5.30      1.39 o 
  -2   7   8       71.30       71.13      3.91 o 
  -1   7   8      246.78      254.59      7.10 o 
   0   7   8       88.78       80.95      2.85 o 
   1   7   8      441.56      409.69     12.83 o 
   2   7   8       88.82       85.41      7.67 o 
   3   7   8      596.79      604.47     20.92 o 
   4   7   8     1747.11     1801.96     59.41 o 
   5   7   8       33.31       29.01      2.51 o 
   6   7   8       85.51       89.54      4.74 o 
   7   7   8      151.69      148.95      6.69 o 
   8   7   8      105.92       95.12      5.30 o 
  -2   8   8       30.66       36.65      5.16 o 
  -1   8   8       84.32       90.32      6.56 o 
   0   8   8       47.47       49.98      2.65 o 
   1   8   8       69.37       68.16      2.66 o 
   2   8   8       12.21       10.83      1.18 o 
   3   8   8       95.47       89.26      4.46 o 
   4   8   8      275.05      285.08     11.16 o 
   5   8   8       30.47       27.06      2.51 o 
   6   8   8        3.36        3.91      1.67 o 
   7   8   8        2.48        4.74      1.67 o 
   8   8   8        5.58        8.09      1.95 o 
  -2   9   8       47.16       42.40      3.07 o 
  -1   9   8        0.14        0.25      0.87 o 
   0   9   8       16.00       12.00      1.38 o 
   1   9   8      182.26      193.40      5.82 o 
   2   9   8      309.99      298.32      8.28 o 
   3   9   8      127.80      118.55      5.58 o 
   4   9   8        4.14        5.02      1.39 o 
   5   9   8      116.34      106.00      5.58 o 
   6   9   8      260.30      246.03     10.04 o 
   7   9   8      228.06      230.13      9.76 o 
  -2  10   8       69.04       81.73      4.74 o 
  -1  10   8       25.71       26.22      2.79 o 
   0  10   8       81.43       79.79      3.16 o 
   1  10   8       91.92       84.51      5.02 o 
   2  10   8      255.36      250.31      7.29 o 
   3  10   8      380.95      389.93     10.65 o 
   4  10   8       53.97       61.09      3.91 o 
   5  10   8       70.22       63.32      3.91 o 
   6  10   8        2.34        2.23      1.67 o 
   0  11   8      151.87      144.77      6.97 o 
   1  11   8       48.90       56.16      2.76 o 
   2  11   8       50.88       53.24      2.56 o 
   3  11   8       20.16       20.22      1.78 o 
   4  11   8      332.30      293.45     11.99 o 
   5  11   8      139.92      138.35      6.97 o 
   2  12   8       77.80       83.96      5.02 o 
  -2  -8   9        2.08        2.51      1.67 o 
  -1  -8   9        0.18       -0.28      1.12 o 
   0  -8   9       45.15       56.63      4.18 o 
   1  -8   9       55.24       54.95      4.18 o 
  -3  -7   9      125.74      130.54      6.69 o 
  -2  -7   9      199.06      198.33      8.93 o 
  -1  -7   9      124.69      137.80      6.97 o 
   0  -7   9       11.87       18.41      2.51 o 
   1  -7   9        3.23        3.35      1.67 o 
   2  -7   9       76.23       80.06      5.30 o 
   3  -7   9      188.92      207.25     10.04 o 
  -5  -6   9      133.68      144.21      6.97 o 
  -4  -6   9      153.84      182.24      5.82 o 
  -3  -6   9       43.16       45.75      3.35 o 
  -2  -6   9       12.45       19.80      2.23 o 
  -1  -6   9      137.81      137.24      6.69 o 
   0  -6   9      329.29      358.16     14.50 o 
   1  -6   9      120.08      122.18      6.42 o 
   2  -6   9        5.12        4.46      1.95 o 
   3  -6   9       29.86       31.80      3.35 o 
   4  -6   9       77.56       79.78      3.53 o 
  -5  -5   9       99.50       83.40      4.74 o 
  -4  -5   9       82.93       71.61      3.05 o 
  -3  -5   9      158.38      152.62      5.58 o 
  -2  -5   9      210.55      218.41      9.48 o 
  -1  -5   9       49.08       36.54      3.07 o 
   0  -5   9      217.10      217.85      9.48 o 
   1  -5   9       72.33       64.44      4.18 o 
   2  -5   9      445.83      448.82     17.57 o 
   3  -5   9      267.60      256.35     11.16 o 
   4  -5   9        4.10        4.74      1.95 o 
   5  -5   9       39.34       40.73      3.91 o 
  -5  -4   9       65.27       74.76      4.46 o 
  -4  -4   9       92.93       61.87      2.66 o 
  -3  -4   9      391.34      356.52      9.55 o 
  -2  -4   9       85.10       87.38      3.14 o 
  -1  -4   9       39.08       40.17      3.07 o 
   0  -4   9       45.45       43.79      3.07 o 
   1  -4   9       43.01       36.54      2.79 o 
   2  -4   9       20.27       18.69      2.51 o 
   3  -4   9      158.77      143.93      7.25 o 
   4  -4   9      287.60      263.88     11.44 o 
   5  -4   9      117.28      114.37      6.42 o 
  -6  -3   9       69.36       58.58      3.91 o 
  -5  -3   9      356.75      347.00     13.11 o 
  -4  -3   9      188.54      191.92      5.71 o 
  -3  -3   9        1.90        3.98      0.79 o 
  -2  -3   9       86.09       77.07      4.04 o 
  -1  -3   9      348.03      323.18      8.54 o 
   0  -3   9      135.48      119.11      5.86 o 
   1  -3   9      106.05      105.72      5.30 o 
   2  -3   9       34.56       34.03      2.79 o 
   3  -3   9      366.42      369.32     14.78 o 
   4  -3   9      280.00      278.66     11.72 o 
   5  -3   9      414.28      370.15     15.34 o 
   6  -3   9      166.13      137.80      7.25 o 
  -6  -2   9        5.17        9.21      1.95 o 
  -5  -2   9       17.30       20.64      2.23 o 
  -4  -2   9      215.60      203.41      5.91 o 
  -3  -2   9      326.47      280.33      8.51 o 
  -2  -2   9      471.24      445.52     11.42 o 
  -1  -2   9      262.21      245.78      6.79 o 
   0  -2   9       83.06       75.84      3.35 o 
   1  -2   9       12.84       13.95      1.95 o 
   2  -2   9       55.07       58.30      3.63 o 
   3  -2   9       95.29      101.81      5.30 o 
   4  -2   9       94.50      100.42      5.30 o 
   5  -2   9        9.84        8.65      1.95 o 
   6  -2   9      257.09      246.58     10.88 o 
  -6  -1   9      227.18      223.99      9.48 o 
  -5  -1   9       85.32       77.55      4.18 o 
  -4  -1   9       52.94       47.14      3.07 o 
  -3  -1   9       47.38       53.33      3.21 o 
  -2  -1   9     1212.93     1216.74     29.25 o 
  -1  -1   9     1661.65     1613.80     38.50 o 
   0  -1   9      270.24      254.59      6.79 o 
   1  -1   9      176.35      158.91      4.61 o 
   2  -1   9      117.55      117.16      5.58 o 
   3  -1   9     1267.41     1300.14     46.03 o 
   4  -1   9       48.75       64.99      3.91 o 
   5  -1   9       73.79       88.98      5.02 o 
   6  -1   9       71.47       71.69      4.74 o 
   7  -1   9       38.73       39.33      3.63 o 
  -6   0   9       59.59       53.56      3.63 o 
  -5   0   9       71.00       71.97      4.18 o 
  -4   0   9      125.16      126.92      5.86 o 
  -3   0   9       38.64       37.00      1.78 o 
  -2   0   9      198.79      180.55      5.22 o 
  -1   0   9      250.74      242.25      6.50 o 
   0   0   9     2439.61     2448.74     57.80 o 
   1   0   9      190.80      174.61      4.81 o 
   2   0   9      396.40      367.75      9.33 o 
   3   0   9      256.88      236.26      9.76 o 
   4   0   9        6.71        6.14      1.39 o 
   5   0   9        2.32        3.35      1.39 o 
   6   0   9      493.54      506.84     19.53 o 
   7   0   9      511.24      493.73     19.53 o 
  -6   1   9       80.19       79.50      4.74 o 
  -5   1   9       19.03       16.74      2.23 o 
  -4   1   9      188.74      182.15      7.53 o 
  -3   1   9      591.28      565.47     14.29 o 
  -2   1   9      344.56      322.71      8.47 o 
  -1   1   9      162.65      135.68     12.13 o 
   1   1   9      251.08      261.29      6.89 o 
   3   1   9      924.09      942.25     22.73 o 
   4   1   9       92.13       92.61      4.74 o 
   5   1   9       50.39       58.86      3.63 o 
   6   1   9      196.46      195.54      8.93 o 
   7   1   9      296.48      302.37     12.83 o 
   8   1   9      244.35      262.48     11.99 o 
  -6   2   9        6.83        5.02      1.67 o 
  -5   2   9       94.94       99.02      5.02 o 
  -4   2   9      222.27      227.34      9.21 o 
  -3   2   9        9.67        8.93      1.67 o 
  -2   2   9      132.42      130.50      3.94 o 
  -1   2   9      989.24      941.15     31.52 o 
   0   2   9      952.90      883.34     21.38 o 
   1   2   9        2.44        1.81      0.59 o 
   2   2   9       22.88       18.56      2.79 o 
   3   2   9      275.04      253.68     34.17 o 
   4   2   9     1289.43     1367.59     32.68 o 
   5   2   9      689.02      710.18     25.94 o 
   6   2   9       73.84       62.76      3.91 o 
   7   2   9       12.33       11.99      2.23 o 
   8   2   9       87.85       84.24      5.30 o 
  -6   3   9       14.97       15.34      2.23 o 
  -5   3   9       97.64       95.96      5.02 o 
  -4   3   9      459.28      464.16     16.74 o 
  -3   3   9      456.29      446.86     15.90 o 
  -2   3   9      129.93      119.67      5.30 o 
  -1   3   9       57.01       62.48      3.35 o 
   0   3   9      192.56      181.54      4.93 o 
   1   3   9     1126.53     1096.77     26.30 o 
   2   3   9      877.86      834.23     59.14 o 
   3   3   9       36.78       32.92      2.23 o 
   4   3   9      105.31       97.39      3.35 o 
   5   3   9      568.28      557.48     20.64 o 
   6   3   9      484.04      524.41     19.80 o 
   7   3   9      145.99      164.85      7.81 o 
   8   3   9      257.21      311.86     13.39 o 
  -5   4   9       10.99       12.83      1.95 o 
  -4   4   9        2.98        3.35      1.39 o 
  -3   4   9        2.95        3.63      1.12 o 
  -2   4   9      401.96      418.69     15.06 o 
  -1   4   9      528.72      492.61     17.29 o 
   0   4   9        9.48        4.74      1.39 o 
   2   4   9      514.35      503.26     12.51 o 
   3   4   9      365.25      369.32     10.46 o 
   4   4   9        3.52        3.91      0.79 o 
   5   4   9      168.65      171.72      7.95 o 
   6   4   9        0.24       -0.42      0.79 o 
   7   4   9      342.76      382.71     15.34 o 
   8   4   9      378.62      405.30     16.46 o 
  -5   5   9       69.20       68.62      4.18 o 
  -4   5   9       29.87       34.59      2.79 o 
  -3   5   9       11.53       13.39      1.95 o 
  -2   5   9       58.22       55.51      3.35 o 
  -1   5   9      353.31      350.35     12.83 o 
   0   5   9      998.80     1045.84     25.23 o 
   1   5   9      600.99      623.15     21.48 o 
   2   5   9       84.97       88.98      4.18 o 
   3   5   9       69.77       71.69      3.91 o 
   4   5   9       11.57        9.48      1.67 o 
   5   5   9        3.13        5.02      1.39 o 
   6   5   9      250.24      246.97      6.98 o 
   7   5   9       99.80       92.78      3.53 o 
   8   5   9       32.02       33.75      3.07 o 
  -5   6   9      134.02      141.14      6.69 o 
  -4   6   9       45.42       48.54      3.35 o 
  -3   6   9       95.27       94.28      4.74 o 
  -2   6   9      243.60      237.66      9.48 o 
  -1   6   9        2.14        2.51      1.12 o 
   0   6   9      742.32      770.09     18.92 o 
   1   6   9      337.91      341.66      8.97 o 
   2   6   9      234.11      217.30      8.65 o 
   3   6   9       83.36       81.45      4.18 o 
   4   6   9        0.20        0.84      1.12 o 
   5   6   9        8.54        7.25      1.67 o 
   6   6   9      247.99      244.91      9.76 o 
   7   6   9      110.67      103.77      5.30 o 
   8   6   9        8.09        5.02      1.67 o 
  -4   7   9       17.02       15.90      2.23 o 
  -3   7   9       37.31       35.15      2.79 o 
  -2   7   9      104.63      106.00      5.30 o 
  -1   7   9      223.00      226.22      9.21 o 
   0   7   9      217.68      219.36      9.48 o 
   1   7   9       14.37       13.41      1.18 o 
   2   7   9      324.77      295.96     11.16 o 
   3   7   9     1760.18     1810.61     59.69 o 
   4   7   9     1177.04     1229.29     41.00 o 
   5   7   9       69.08       67.78      3.91 o 
   6   7   9       41.45       37.38      3.07 o 
   7   7   9       14.76       14.50      2.23 o 
   8   7   9       52.97       44.91      3.63 o 
  -3   8   9      204.48      182.71      7.81 o 
  -2   8   9       12.10       10.04      1.67 o 
  -1   8   9      125.37      122.46      5.86 o 
   0   8   9      226.95      213.82      7.11 o 
   1   8   9      217.87      214.11      6.11 o 
   2   8   9        7.86        9.22      3.07 o 
   3   8   9      148.88      144.49      6.42 o 
   4   8   9      122.22      112.13      5.58 o 
   5   8   9      233.60      221.76      9.21 o 
   6   8   9      241.38      241.28      9.76 o 
   7   8   9        6.23        6.69      1.67 o 
  -2   9   9       46.80       51.88      3.63 o 
  -1   9   9       24.67       24.45      1.78 o 
   0   9   9       18.89       19.71      1.58 o 
   1   9   9       90.19       78.68      5.30 o 
   2   9   9      553.10      551.10     14.29 o 
   3   9   9      563.14      582.15     20.92 o 
   4   9   9       52.49       49.37      3.35 o 
   5   9   9        3.18        2.51      1.39 o 
   6   9   9      238.04      229.85      9.76 o 
   7   9   9      233.04      237.94     10.04 o 
  -1  10   9       34.56       40.09      2.26 o 
   0  10   9       40.42       40.07      2.17 o 
   1  10   9       29.74       31.12      2.23 o 
   2  10   9       34.47       33.99      2.79 o 
   3  10   9      136.79      140.87      6.69 o 
   4  10   9        2.36        3.35      1.39 o 
   5  10   9       30.84       30.96      2.79 o 
   6  10   9       37.99       38.21      3.35 o 
   0  11   9       21.37       26.76      1.97 o 
   1  11   9       37.09       40.20      2.37 o 
   2  11   9       91.39       89.41      6.14 o 
   3  11   9        1.72        1.67      1.39 o 
   4  11   9      102.38      102.09      5.58 o 
  -2  -7  10       60.44       52.44      3.91 o 
  -1  -7  10      116.85      133.33      6.69 o 
   0  -7  10       31.92       37.10      3.35 o 
   1  -7  10       12.76       10.60      2.23 o 
  -3  -6  10       82.35       92.89      5.30 o 
  -2  -6  10        2.01        1.12      1.39 o 
  -1  -6  10      173.88      183.26      8.37 o 
   0  -6  10       39.09       41.28      3.35 o 
   1  -6  10       27.88       25.94      3.07 o 
   2  -6  10       66.42       70.01      4.74 o 
   3  -6  10        1.05        1.67      1.67 o 
  -5  -5  10       29.79       17.57      2.51 o 
  -4  -5  10       56.43       53.24      3.35 o 
  -3  -5  10       13.79       18.97      2.23 o 
  -2  -5  10      224.75      229.85     10.04 o 
  -1  -5  10       54.07       59.14      3.91 o 
   0  -5  10       88.64       81.73      4.74 o 
   1  -5  10      261.24      249.09     10.88 o 
   2  -5  10      298.41      310.74     13.11 o 
   3  -5  10       71.31       76.43      5.02 o 
   4  -5  10       38.66       36.26      3.63 o 
  -5  -4  10      232.33      248.26     10.32 o 
  -4  -4  10       53.45       60.18      2.66 o 
  -3  -4  10        6.68        7.71      1.53 o 
  -2  -4  10       85.80       89.83      3.25 o 
  -1  -4  10      344.34      353.98     13.95 o 
   0  -4  10       33.32       37.10      3.07 o 
   1  -4  10        0.21        2.23      1.39 o 
   2  -4  10        0.57        1.12      1.39 o 
   3  -4  10       63.25       72.25      4.74 o 
   4  -4  10      489.38      489.82     19.53 o 
   5  -4  10      143.85      138.08      7.53 o 
  -5  -3  10      209.65      206.14      8.65 o 
  -4  -3  10      356.91      356.53      9.75 o 
  -3  -3  10      111.84      107.12      3.64 o 
  -2  -3  10        0.33        1.20      0.67 o 
  -1  -3  10       45.69       40.04      1.87 o 
   0  -3  10        6.48        7.81      1.67 o 
   1  -3  10      371.77      336.12     13.39 o 
   2  -3  10      542.08      550.07     20.92 o 
   3  -3  10        3.58        4.18      1.67 o 
   4  -3  10       43.62       45.19      3.63 o 
   5  -3  10      267.03      241.01     10.88 o 
  -5  -2  10        0.50       -1.12      1.12 o 
  -4  -2  10      372.66      332.38      9.16 o 
  -3  -2  10      319.57      293.29      8.08 o 
  -2  -2  10       81.20       85.65      3.05 o 
  -1  -2  10      154.60      143.00      4.33 o 
   0  -2  10      451.83      428.11     11.16 o 
   1  -2  10      390.47      360.11     14.23 o 
   2  -2  10      403.98      392.47     15.34 o 
   3  -2  10      634.46      629.85     23.71 o 
   4  -2  10       89.74       85.63      5.02 o 
   5  -2  10       21.97       21.20      2.79 o 
   6  -2  10        0.63       -0.28      1.39 o 
  -5  -1  10       60.36       57.46      3.63 o 
  -4  -1  10        0.56        0.70      1.53 o 
  -3  -1  10        0.88        2.23      1.12 o 
  -2  -1  10      106.92       98.14      3.35 o 
  -1  -1  10     1186.86     1119.59     27.08 o 
   0  -1  10      523.73      507.57     22.18 o 
   1  -1  10        1.09        0.70      0.59 o 
   2  -1  10      381.88      412.28     15.90 o 
   3  -1  10      293.34      319.95     12.83 o 
   4  -1  10       80.90       85.08      5.02 o 
   5  -1  10      380.43      358.72     14.50 o 
   6  -1  10      173.44      153.14      7.81 o 
   7  -1  10        2.43        3.91      1.95 o 
  -5   0  10        4.44        3.63      1.39 o 
  -3   0  10      361.10      356.70      9.46 o 
  -2   0  10      166.76      157.39      4.72 o 
  -1   0  10      465.41      450.22     11.42 o 
   0   0  10      811.86      799.52     19.94 o 
   1   0  10       24.95       20.03      4.18 o 
   2   0  10      217.80      218.69      9.21 o 
   3   0  10      474.56      490.66     18.69 o 
   4   0  10        0.96        1.67      1.12 o 
   5   0  10       99.56      100.98      5.58 o 
   6   0  10      207.61      193.86      8.93 o 
   7   0  10      262.60      263.04     11.72 o 
  -5   1  10       16.57       17.85      2.23 o 
  -4   1  10       49.71       45.47      3.35 o 
  -3   1  10      703.41      708.74     17.74 o 
  -2   1  10      476.53      469.27     12.03 o 
  -1   1  10      577.69      530.94     13.30 o 
   0   1  10       78.00       64.03      2.37 o 
   1   1  10      486.10      467.00     11.81 o 
   2   1  10      622.96      614.65     18.55 o 
   3   1  10      155.39      164.02      7.25 o 
   4   1  10      242.53      279.22     11.44 o 
   5   1  10       12.37       10.88      1.95 o 
   6   1  10       90.21       82.85      5.02 o 
   7   1  10      167.21      202.23      9.48 o 
  -5   2  10       62.88       58.30      3.91 o 
  -4   2  10      268.87      283.68     11.16 o 
  -3   2  10       26.71       26.50      2.51 o 
  -2   2  10       84.85       82.16      2.96 o 
  -1   2  10      331.05      337.08     13.25 o 
   0   2  10      630.63      577.99     29.15 o 
   1   2  10      741.46      721.46     17.72 o 
   2   2  10      234.50      234.12      6.39 o 
   3   2  10        5.47        4.60      1.67 o 
   4   2  10      169.50      201.40      8.65 o 
   5   2  10      769.30      815.62     29.57 o 
   6   2  10      424.86      387.17     15.34 o 
   7   2  10       43.51       40.17      3.35 o 
   8   2  10       15.23       13.67      2.51 o 
  -5   3  10       48.22       43.51      3.35 o 
  -4   3  10       38.14       47.42      3.35 o 
  -3   3  10      315.93      301.26     11.44 o 
  -2   3  10       81.46       82.57      4.18 o 
  -1   3  10        2.67        3.93      0.84 o 
   0   3  10       17.63       18.69      1.95 o 
   1   3  10      252.60      235.94      6.41 o 
   2   3  10      648.65      670.12     17.43 o 
   3   3  10      181.76      168.76      4.92 o 
   4   3  10       58.28       52.44      3.35 o 
   5   3  10      373.01      363.46     14.23 o 
   6   3  10      306.84      306.84     12.55 o 
   7   3  10      156.59      176.01      8.37 o 
   8   3  10      220.61      256.35     11.44 o 
  -5   4  10       52.65       47.98      3.63 o 
  -4   4  10      175.37      158.16      6.97 o 
  -3   4  10        1.05        1.39      1.12 o 
  -2   4  10      593.22      612.00     21.48 o 
  -1   4  10      181.31      174.06      7.25 o 
   0   4  10       47.35       42.96      2.79 o 
   1   4  10      505.27      498.19     17.57 o 
   2   4  10      501.64      511.30     17.85 o 
   3   4  10      715.89      740.75     22.45 o 
   4   4  10       28.28       31.82      3.91 o 
   5   4  10      229.66      231.10      6.50 o 
   6   4  10       53.50       53.00      3.63 o 
   7   4  10       34.55       36.54      3.07 o 
   8   4  10      161.13      170.99      8.37 o 
  -5   5  10      186.17      191.63      8.37 o 
  -4   5  10       48.09       48.26      3.35 o 
  -3   5  10       21.19       22.04      2.23 o 
  -2   5  10        0.01        1.95      1.12 o 
  -1   5  10      782.53      793.31     27.06 o 
   0   5  10      968.18      994.98     33.47 o 
   1   5  10      285.59      268.62     10.32 o 
   2   5  10       49.06       41.28      2.79 o 
   3   5  10        0.46        0.28      1.12 o 
   4   5  10       23.27       24.55      2.23 o 
   5   5  10      383.82      409.76     14.78 o 
   6   5  10      369.02      378.80     13.95 o 
  -4   6  10       47.12       47.14      3.35 o 
  -3   6  10      111.06      113.81      5.58 o 
  -2   6  10      292.73      282.85     11.16 o 
  -1   6  10        0.39       -0.56      1.12 o 
   0   6  10      308.77      335.01     12.55 o 
   1   6  10      102.02       97.35      4.74 o 
   2   6  10      574.47      578.52     20.36 o 
   3   6  10       96.60       98.47      4.74 o 
   4   6  10       61.48       56.35      3.35 o 
   5   6  10        5.39        6.97      1.67 o 
   6   6  10      419.88      407.81     15.06 o 
   7   6  10      240.83      241.01      9.76 o 
  -4   7  10        3.69        5.30      1.67 o 
  -3   7  10       19.40       20.64      2.51 o 
  -2   7  10       21.17       22.87      2.51 o 
  -1   7  10      450.93      456.63     16.74 o 
   0   7  10      400.94      423.15     15.62 o 
   1   7  10       88.90       94.87      3.25 o 
   2   7  10       52.49       50.49      3.35 o 
   3   7  10      460.09      491.49     17.57 o 
   4   7  10       89.71       88.98      4.74 o 
   5   7  10      170.53      166.81      7.25 o 
   6   7  10       29.36       24.83      2.51 o 
   7   7  10        0.84        1.67      1.39 o 
   8   7  10      112.38      115.48      6.14 o 
  -3   8  10       55.99       54.67      3.91 o 
  -2   8  10        1.39        1.39      1.12 o 
  -1   8  10       12.80       11.99      1.95 o 
   0   8  10      157.41      166.53      7.53 o 
   1   8  10      209.91      195.67      6.28 o 
   2   8  10       72.35       70.85      4.18 o 
   3   8  10       77.24       61.09      3.91 o 
   4   8  10       20.31       21.20      2.51 o 
   5   8  10       11.24       11.99      1.95 o 
   6   8  10      266.81      259.69     10.60 o 
   7   8  10        1.36        1.12      1.39 o 
  -2   9  10       86.32       95.68      5.30 o 
  -1   9  10       86.62       90.10      5.02 o 
   0   9  10       18.87       19.25      2.51 o 
   1   9  10       35.82       33.36      1.97 o 
   2   9  10      337.41      348.76     10.04 o 
   3   9  10      884.36      905.44     31.24 o 
   4   9  10      111.22      116.60      5.86 o 
   5   9  10        0.05        0.56      1.39 o 
   6   9  10       43.86       39.61      3.07 o 
  -1  10  10       26.36       31.52      3.07 o 
   0  10  10       44.63       44.63      3.35 o 
   1  10  10       16.61       21.98      1.95 o 
   2  10  10        0.31        0.56      0.87 o 
   3  10  10       87.68       87.03      5.02 o 
   4  10  10       40.60       42.68      3.35 o 
   5  10  10       32.14       31.24      3.07 o 
   1  11  10      118.44      121.28      4.43 o 
   2  11  10      203.07      215.21      6.71 o 
   3  11  10       88.64       97.35      5.58 o 
  -2  -6  11       35.43       47.98      3.63 o 
  -1  -6  11        3.44        4.46      1.67 o 
   0  -6  11       70.49       62.48      4.46 o 
   1  -6  11       75.40       83.68      5.30 o 
   2  -6  11      127.34      136.96      7.25 o 
  -4  -5  11       26.01       26.78      2.79 o 
  -3  -5  11      121.16      107.11      5.86 o 
  -2  -5  11      209.40      222.87      9.76 o 
  -1  -5  11      124.36      133.61      6.69 o 
   0  -5  11       16.64       17.57      2.51 o 
   1  -5  11        6.45        4.18      1.67 o 
   2  -5  11      127.05      128.87      6.97 o 
   3  -5  11      293.18      324.69     13.95 o 
  -4  -4  11      102.56      114.73      4.13 o 
  -3  -4  11        0.01        0.42      0.79 o 
  -2  -4  11       16.83       12.27      1.95 o 
  -1  -4  11      168.07      179.36      8.09 o 
   0  -4  11      353.74      352.30     14.23 o 
   1  -4  11       26.84       24.83      2.79 o 
   2  -4  11        1.24        1.95      1.67 o 
   3  -4  11       19.23       18.97      2.79 o 
   4  -4  11      159.27      157.60      8.09 o 
  -5  -3  11        2.99        1.67      1.12 o 
  -4  -3  11       50.79       51.91      2.46 o 
  -3  -3  11      292.27      281.62      7.86 o 
  -2  -3  11        0.88        2.46      2.51 o 
  -1  -3  11       71.83       60.81      3.91 o 
   0  -3  11       69.08       65.55      4.18 o 
   1  -3  11      626.42      594.42     22.59 o 
   2  -3  11      243.99      240.45     10.60 o 
   3  -3  11       89.37       75.04      4.74 o 
   4  -3  11       15.20       15.62      2.51 o 
   5  -3  11       35.52       34.59      3.63 o 
  -5  -2  11        0.55        1.95      1.39 o 
  -4  -2  11       25.35       16.68      1.47 o 
  -3  -2  11       35.02       35.84      1.97 o 
  -2  -2  11      140.72      136.66      4.33 o 
  -1  -2  11       22.30       20.08      2.23 o 
   0  -2  11      107.15       95.68      5.02 o 
   1  -2  11        4.25        3.07      1.12 o 
   2  -2  11      167.75      167.09      7.81 o 
   3  -2  11      324.10      316.04     13.11 o 
   4  -2  11      342.98      340.03     14.23 o 
   5  -2  11       27.04       26.22      3.07 o 
   6  -2  11        0.04       -1.39      1.39 o 
  -5  -1  11      193.72      189.40      8.37 o 
  -4  -1  11       73.66       79.78      3.16 o 
  -3  -1  11       37.17       37.10      2.79 o 
  -2  -1  11      106.08      102.78      3.45 o 
  -1  -1  11       32.17       25.99      1.58 o 
   0  -1  11        7.72        7.07      0.99 o 
   1  -1  11      491.68      497.35     18.69 o 
   2  -1  11        0.46        0.84      1.12 o 
   3  -1  11      192.78      189.96      8.65 o 
   4  -1  11      516.98      509.90     19.80 o 
   5  -1  11      318.44      252.16     11.16 o 
   6  -1  11       65.13       64.44      4.46 o 
  -5   0  11      127.80      133.33      6.42 o 
  -3   0  11      121.85      115.96      3.94 o 
  -2   0  11      596.38      569.56     14.38 o 
  -1   0  11      139.83      129.32      4.04 o 
   0   0  11      206.70      217.46      6.10 o 
   1   0  11        8.96        8.89      1.39 o 
   2   0  11      439.54      456.91     17.57 o 
   3   0  11      295.36      309.62     12.55 o 
   4   0  11      182.57      172.11      8.09 o 
   5   0  11       30.25       29.85      3.07 o 
   6   0  11      134.78      130.82      6.97 o 
   7   0  11      104.27       97.63      6.14 o 
  -5   1  11       84.75       86.19      4.74 o 
  -4   1  11        0.27       -0.56      1.39 o 
  -3   1  11      135.23      133.94      4.34 o 
  -2   1  11      667.58      634.96     15.96 o 
  -1   1  11      596.41      590.14     14.78 o 
   0   1  11      130.38      132.29      4.32 o 
   1   1  11        6.64        8.66      0.99 o 
   2   1  11      325.27      338.25      8.93 o 
   3   1  11       15.32       26.78      2.51 o 
   4   1  11      206.61      222.32      9.48 o 
   5   1  11      305.39      291.77     12.27 o 
   6   1  11        2.52        2.79      1.67 o 
   7   1  11        1.61        2.79      1.67 o 
  -5   2  11       54.57       64.16      4.18 o 
  -4   2  11      115.75      116.32      5.86 o 
  -3   2  11      132.03      124.41      5.86 o 
  -2   2  11       17.19       16.78      1.27 o 
  -1   2  11      913.02      929.39     22.66 o 
   0   2  11      147.59      151.19      4.54 o 
   1   2  11      268.02      260.05      7.81 o 
   2   2  11      327.39      316.58      8.37 o 
   3   2  11       81.03       65.83      2.54 o 
   4   2  11       83.06       60.25      3.91 o 
   5   2  11      407.11      434.03     17.02 o 
   6   2  11      769.95      774.34     28.73 o 
   7   2  11       11.66        9.76      2.23 o 
  -5   3  11        2.59        3.07      1.67 o 
  -4   3  11      207.59      196.93      8.65 o 
  -3   3  11      301.80      284.24     11.16 o 
  -2   3  11      200.69      191.07      7.81 o 
  -1   3  11        4.45        4.18      1.39 o 
   0   3  11       40.72       40.49      1.87 o 
   2   3  11      758.16      770.56     19.01 o 
   3   3  11      193.32      208.86      5.91 o 
   4   3  11        1.25        1.26      0.98 o 
   5   3  11       13.21       16.74      2.23 o 
   6   3  11      296.25      324.97     13.39 o 
   7   3  11      369.27      395.54     15.90 o 
   8   3  11       12.01       15.62      2.51 o 
  -4   4  11       75.52       64.44      4.18 o 
  -3   4  11        0.16       -0.84      1.12 o 
  -2   4  11      221.62      207.25      8.65 o 
  -1   4  11      507.29      494.00     17.57 o 
   0   4  11      112.95      106.00      5.02 o 
   1   4  11      242.67      244.07      9.48 o 
   2   4  11        0.90       -0.56      1.12 o 
   3   4  11      645.87      670.02     22.87 o 
   4   4  11      866.53      913.33     22.35 o 
   5   4  11      422.62      418.50     11.02 o 
   6   4  11       71.76       73.92      4.46 o 
   7   4  11       50.96       56.35      4.18 o 
   8   4  11        7.12        6.42      1.95 o 
  -4   5  11      119.28      126.36      6.14 o 
  -3   5  11        4.01        3.35      1.39 o 
  -2   5  11       18.69       22.04      2.23 o 
  -1   5  11        2.72        2.79      1.12 o 
   0   5  11      102.78       90.93      4.74 o 
   1   5  11      292.84      277.83     10.60 o 
   2   5  11      394.73      376.29     13.67 o 
   3   5  11       54.48       56.07      3.35 o 
   4   5  11      374.90      356.21     13.11 o 
   5   5  11      190.16      184.94      7.81 o 
   6   5  11       97.07      110.46      5.30 o 
  -4   6  11       25.10       19.80      2.51 o 
  -3   6  11       63.59       62.20      3.91 o 
  -2   6  11      157.07      146.72      6.69 o 
  -1   6  11      122.26      113.81      5.58 o 
   0   6  11       50.84       52.72      3.63 o 
   1   6  11       89.32       90.66      4.74 o 
   2   6  11       57.79       54.67      3.35 o 
   3   6  11        4.20        3.07      1.39 o 
   4   6  11      274.77      274.76     10.60 o 
   5   6  11       53.82       58.86      3.63 o 
   6   6  11       10.77       18.41      2.23 o 
   7   6  11      178.71      179.92      7.81 o 
  -3   7  11        2.24        3.91      1.67 o 
  -2   7  11       91.61       92.33      5.02 o 
  -1   7  11      321.43      326.08     12.55 o 
   0   7  11      387.33      406.70     15.34 o 
   1   7  11      101.18      100.70      5.02 o 
   2   7  11        3.55        2.79      1.12 o 
   3   7  11      183.34      167.09      7.25 o 
   4   7  11        4.13        2.79      1.39 o 
   5   7  11      309.19      320.78     12.27 o 
   6   7  11      147.85      158.72      7.25 o 
   7   7  11       12.63       12.83      2.23 o 
  -2   8  11        8.42       12.55      2.23 o 
  -1   8  11      127.95      119.39      5.86 o 
   0   8  11       51.02       50.21      3.63 o 
   1   8  11      199.85      196.65      8.37 o 
   2   8  11      110.36      119.11      5.86 o 
   3   8  11       33.71       30.68      2.79 o 
   4   8  11      130.57      123.85      6.14 o 
   5   8  11      197.98      192.75      8.37 o 
   6   8  11      157.25      158.44      7.25 o 
   7   8  11       29.95       28.45      2.79 o 
  -1   9  11      123.75      121.06      6.14 o 
   0   9  11       52.11       52.16      3.91 o 
   1   9  11        0.12        0.00      1.39 o 
   2   9  11      793.26      766.53     26.78 o 
   3   9  11      510.63      491.77     18.13 o 
   4   9  11       68.15       72.52      4.46 o 
   5   9  11       28.50       29.57      3.07 o 
   6   9  11        3.34        5.86      1.95 o 
   0  10  11       68.13       67.78      4.46 o 
   1  10  11       34.25       37.10      3.35 o 
   2  10  11        0.44        1.12      1.39 o 
   3  10  11        3.09        4.74      1.67 o 
   4  10  11       17.29       20.36      2.51 o 
   2  11  11      274.20      313.25     12.83 o 
  -1  -5  12       61.39       70.01      4.46 o 
   0  -5  12       61.26       67.50      4.74 o 
   1  -5  12       10.99        9.48      2.23 o 
   2  -5  12       24.60       18.69      2.79 o 
  -4  -4  12      120.79      136.12      6.42 o 
  -3  -4  12       24.93       34.31      3.07 o 
  -2  -4  12       52.92       51.60      3.63 o 
  -1  -4  12       15.42       17.85      2.23 o 
   0  -4  12       22.81       19.53      2.51 o 
   1  -4  12      184.49      199.16      9.21 o 
   2  -4  12       34.53       37.94      3.35 o 
   3  -4  12       31.36       25.66      3.35 o 
  -4  -3  12        8.71        9.48      1.67 o 
  -3  -3  12      215.49      214.28      6.39 o 
  -2  -3  12      178.47      190.52      8.65 o 
  -1  -3  12        3.24        7.25      1.67 o 
   0  -3  12       30.86       25.94      2.79 o 
   1  -3  12      323.10      343.10     14.23 o 
   2  -3  12      233.08      256.07     11.16 o 
   3  -3  12       90.17       93.72      5.58 o 
   4  -3  12       79.47       71.13      5.02 o 
  -4  -2  12       36.81       39.99      2.93 o 
  -3  -2  12        0.74        1.67      0.79 o 
  -2  -2  12      296.28      318.48      8.76 o 
  -1  -2  12      131.97      126.92      6.14 o 
   0  -2  12       26.14       26.22      2.51 o 
   1  -2  12      155.32      155.93      7.53 o 
   2  -2  12        0.29        3.07      1.39 o 
   3  -2  12      502.98      524.97     20.64 o 
   4  -2  12      188.86      187.73      9.21 o 
   5  -2  12       64.24       59.97      4.74 o 
  -4  -1  12       78.74       86.40      3.45 o 
  -3  -1  12       23.94       27.56      1.78 o 
  -2  -1  12        4.87        6.59      1.95 o 
  -1  -1  12        1.56        3.01      0.87 o 
   0  -1  12      246.54      237.94     10.04 o 
   1  -1  12      497.65      482.57     18.41 o 
   2  -1  12      232.73      226.22      9.76 o 
   3  -1  12       18.74       18.69      2.51 o 
   4  -1  12       98.63       88.98      5.30 o 
   5  -1  12      116.33      123.01      6.69 o 
   6  -1  12      171.90      201.67      9.76 o 
  -4   0  12      124.77      117.99      5.86 o 
  -3   0  12       23.60       24.32      1.78 o 
  -2   0  12       63.13       56.40      2.46 o 
  -1   0  12      379.50      381.58     10.15 o 
   0   0  12      311.56      301.15      9.76 o 
   1   0  12       98.61      100.98      5.30 o 
   2   0  12      455.03      453.56     17.57 o 
   3   0  12      380.62      393.03     15.62 o 
   4   0  12       70.96       62.48      4.18 o 
   5   0  12       16.88       18.97      2.79 o 
   6   0  12       12.50       13.39      2.51 o 
  -4   1  12       14.45       13.95      2.23 o 
  -3   1  12       14.07       12.60      1.27 o 
  -2   1  12      174.29      150.50      4.73 o 
  -1   1  12      216.46      199.01      6.28 o 
   0   1  12      125.03      130.41      4.24 o 
   1   1  12      173.01      178.55      7.25 o 
   2   1  12      137.47      145.05      6.69 o 
   3   1  12       43.73       44.35      3.35 o 
   4   1  12      605.09      607.26     22.87 o 
   5   1  12      300.58      295.12     12.55 o 
   6   1  12       10.75        9.21      2.23 o 
   7   1  12        7.50        8.93      2.23 o 
  -4   2  12      238.10      254.39     10.60 o 
  -3   2  12      314.66      294.84     11.72 o 
  -2   2  12       21.98       24.24      1.67 o 
  -1   2  12        9.30        8.73      1.07 o 
   0   2  12       66.61       59.01      4.88 o 
   1   2  12      333.69      334.54      8.96 o 
   2   2  12      546.32      571.33     14.47 o 
   3   2  12      126.42      128.31      6.14 o 
   4   2  12        6.78        8.37      1.67 o 
   5   2  12      196.64      191.91      8.93 o 
   6   2  12      283.55      273.36     11.72 o 
   7   2  12       29.42       19.80      2.79 o 
  -4   3  12       53.09       58.58      3.91 o 
  -3   3  12      188.49      188.29      8.09 o 
  -2   3  12      426.89      411.16     15.34 o 
  -1   3  12      146.47      132.50      6.14 o 
   0   3  12        0.57        1.12      1.12 o 
   1   3  12      119.02      134.53      4.60 o 
   2   3  12       37.86       39.36      1.97 o 
   3   3  12      107.12      118.36      3.84 o 
   4   3  12      193.32      204.74      8.93 o 
   5   3  12       33.29       32.92      2.79 o 
   6   3  12        9.78       14.23      2.23 o 
   7   3  12      104.43       99.02      5.86 o 
  -4   4  12       50.40       50.77      3.63 o 
  -3   4  12        5.56        7.53      1.67 o 
  -2   4  12      120.71      114.37      5.58 o 
  -1   4  12      158.55      153.70      6.97 o 
   0   4  12      240.85      232.08      9.21 o 
   1   4  12      420.34      423.99     15.34 o 
   2   4  12      174.82      166.25      6.97 o 
   3   4  12        7.98        4.74      1.39 o 
   4   4  12      278.25      274.76     10.60 o 
   6   4  12      230.11      235.98     10.32 o 
   7   4  12       14.56       13.11      2.23 o 
  -3   5  12       61.27       52.72      3.63 o 
  -2   5  12       82.66       74.20      4.18 o 
  -1   5  12       16.68       15.06      1.95 o 
   0   5  12       52.89       48.81      3.35 o 
   1   5  12      241.12      256.35     10.32 o 
   2   5  12      136.88      130.27      6.14 o 
   3   5  12      166.88      165.69      7.25 o 
   4   5  12       36.20       33.75      2.79 o 
   5   5  12      167.15      169.60      7.25 o 
  -3   6  12      137.76      152.86      7.25 o 
  -2   6  12       97.96       95.12      5.02 o 
  -1   6  12       62.92       56.63      3.63 o 
   0   6  12      346.00      336.40     12.83 o 
   1   6  12       30.48       29.01      2.79 o 
   2   6  12      305.32      323.29     12.27 o 
   3   6  12      150.03      150.91      6.69 o 
   4   6  12      467.91      465.27     17.02 o 
   5   6  12       88.90       82.01      4.46 o 
   6   6  12        2.89        2.51      1.39 o 
  -2   7  12       58.93       58.02      3.91 o 
  -1   7  12      131.52      134.45      6.42 o 
   0   7  12      142.50      150.91      6.97 o 
   1   7  12      188.38      170.43      7.53 o 
   2   7  12       23.36       23.99      2.51 o 
   3   7  12       25.14       32.36      2.79 o 
   4   7  12      119.78      105.72      5.30 o 
   5   7  12      377.57      389.40     14.78 o 
   6   7  12      341.92      358.72     13.67 o 
   7   7  12       69.67       68.62      4.46 o 
  -1   8  12        5.60        8.65      1.95 o 
   0   8  12        9.51       12.27      2.23 o 
   1   8  12       89.94       93.17      5.30 o 
   2   8  12       42.21       45.75      3.35 o 
   3   8  12       33.82       37.66      3.07 o 
   4   8  12       95.33       93.45      5.02 o 
   5   8  12       18.24       18.41      2.51 o 
   6   8  12      143.53      153.14      7.25 o 
   0   9  12       57.05       63.88      4.46 o 
   1   9  12        7.89        8.37      1.95 o 
   2   9  12        8.52       11.72      2.23 o 
   3   9  12        4.36        1.95      1.39 o 
   4   9  12       43.90       41.56      3.35 o 
   5   9  12      115.21      119.39      6.14 o 
   2  10  12        5.01        9.21      1.95 o 
  -1  -4  13        5.60        1.67      1.39 o 
   0  -4  13      132.95      132.78      6.97 o 
   1  -4  13      247.48      245.19     11.16 o 
   2  -4  13       97.17      100.98      6.14 o 
  -3  -3  13      142.93      138.63      6.42 o 
  -2  -3  13      111.69      126.08      6.42 o 
  -1  -3  13       56.34       59.41      3.91 o 
   0  -3  13       24.63       27.89      2.79 o 
   1  -3  13       11.01       10.32      2.23 o 
   2  -3  13      224.87      222.32     10.32 o 
   3  -3  13      107.41      114.64      6.69 o 
  -3  -2  13        0.38        0.98      0.79 o 
  -2  -2  13       35.24       38.59      2.06 o 
  -1  -2  13      187.82      184.94      8.37 o 
   0  -2  13       92.24       99.58      5.58 o 
   1  -2  13       20.99       23.71      2.51 o 
   2  -2  13        0.03        1.12      1.39 o 
   3  -2  13       84.57       97.07      5.86 o 
   4  -2  13       22.06       19.25      3.07 o 
  -4  -1  13      138.76      138.63      6.97 o 
  -3  -1  13       40.29       51.89      2.56 o 
  -2  -1  13        0.48        0.73      0.98 o 
  -1  -1  13       23.68       24.43      1.78 o 
   0  -1  13      468.49      474.76     18.41 o 
   1  -1  13      151.27      158.16      7.53 o 
   2  -1  13      177.79      191.91      8.93 o 
   3  -1  13      192.35      194.98      9.21 o 
   4  -1  13       12.75       15.62      2.51 o 
   5  -1  13      102.03      107.67      6.42 o 
  -3   0  13       60.94       67.96      2.96 o 
  -2   0  13       25.41       25.37      1.81 o 
  -1   0  13      158.74      153.19      4.92 o 
   0   0  13      107.60      104.32      6.14 o 
   1   0  13       27.30       23.43      2.51 o 
   2   0  13      131.72      124.97      6.42 o 
   3   0  13      469.03      475.59     18.69 o 
   4   0  13      210.74      205.58      9.48 o 
   5   0  13       15.80       20.36      2.79 o 
  -3   1  13        2.28        3.49      0.99 o 
  -2   1  13        3.41        5.26      1.07 o 
  -1   1  13       53.88       52.44      2.37 o 
   0   1  13      483.17      519.58     13.40 o 
   1   1  13      233.06      228.32      6.97 o 
   2   1  13        1.22        2.23      1.12 o 
   3   1  13      130.41      117.16      6.14 o 
   4   1  13      238.62      218.41      9.76 o 
   5   1  13      142.95      153.70      7.81 o 
   6   1  13      146.78      173.22      8.65 o 
  -3   2  13      240.88      221.76      9.48 o 
  -2   2  13      193.88      179.64      7.81 o 
  -1   2  13      467.00      486.10     12.62 o 
   0   2  13       51.85       43.59      5.72 o 
   1   2  13      416.02      431.95     11.33 o 
   2   2  13      229.59      231.12      6.59 o 
   3   2  13      208.12      200.28      8.93 o 
   4   2  13      110.83      104.05      5.58 o 
   5   2  13        8.60        8.09      1.95 o 
   6   2  13      115.86      131.66      6.97 o 
  -3   3  13      140.35      130.27      6.42 o 
  -2   3  13      387.06      364.86     13.95 o 
  -1   3  13       34.86       36.82      2.79 o 
   0   3  13        3.49        5.02      1.39 o 
   1   3  13       25.23       31.24      2.51 o 
   2   3  13        3.10        6.69      1.67 o 
   3   3  13      151.71      170.31      8.51 o 
   4   3  13      275.99      259.69     10.88 o 
   5   3  13       68.72       64.99      4.46 o 
   6   3  13       29.58       30.68      3.35 o 
   7   3  13        3.62        1.12      1.67 o 
  -3   4  13       11.57       14.78      2.23 o 
  -2   4  13      147.38      143.93      6.69 o 
  -1   4  13       50.32       49.93      3.63 o 
   0   4  13       83.14       82.01      4.46 o 
   1   4  13      286.08      297.35     11.44 o 
   2   4  13      226.29      230.68      9.21 o 
   3   4  13       89.86       73.92      4.18 o 
   4   4  13      174.45      173.22      7.53 o 
  -2   5  13       63.01       61.37      3.91 o 
  -1   5  13       10.48        9.21      1.95 o 
   0   5  13       30.38       29.29      2.79 o 
   1   5  13      152.48      153.70      6.97 o 
   2   5  13      117.43      121.06      5.86 o 
   3   5  13       89.49       87.87      4.74 o 
   4   5  13       31.43       32.92      2.79 o 
   5   5  13       49.52       52.72      3.63 o 
  -2   6  13       53.97       60.81      4.18 o 
  -1   6  13       90.07       94.56      5.30 o 
   0   6  13      248.79      253.56     10.32 o 
   1   6  13       63.87       65.55      4.18 o 
   2   6  13       14.55       20.64      2.51 o 
   3   6  13      261.71      243.79     10.04 o 
   4   6  13      469.54      461.09     17.02 o 
   5   6  13      245.95      246.58     10.04 o 
   6   6  13        0.95       -0.56      1.39 o 
  -1   7  13        9.14       10.32      2.23 o 
   0   7  13       39.86       39.33      3.35 o 
   1   7  13      202.73      208.93      9.21 o 
   2   7  13      100.33      101.26      5.30 o 
   3   7  13       50.21       43.51      3.35 o 
   4   7  13       20.87       19.80      2.51 o 
   5   7  13        9.89       11.16      1.95 o 
   6   7  13      480.38      510.18     18.69 o 
   0   8  13        0.04        0.28      1.12 o 
   1   8  13       11.48       11.99      2.23 o 
   2   8  13        1.99        4.46      1.67 o 
   3   8  13      156.55      162.06      7.53 o 
   4   8  13       75.51       73.36      4.46 o 
   5   8  13       26.70       20.08      2.51 o 
   6   8  13       20.67       21.48      2.79 o 
   1   9  13        9.05       10.88      2.23 o 
   2   9  13      167.15      172.94      8.09 o 
   3   9  13        5.91        4.18      1.67 o 
   4   9  13      195.73      194.70      8.65 o 
   0  -3  14       10.00       11.72      2.23 o 
   1  -3  14        0.49       -0.56      1.39 o 
  -3  -2  14        6.25        6.97      1.67 o 
  -2  -2  14        0.37        1.67      1.39 o 
  -1  -2  14        7.76        9.21      1.95 o 
   0  -2  14      157.73      164.02      7.81 o 
   1  -2  14      181.95      191.91      9.21 o 
   2  -2  14        6.05       13.67      2.51 o 
   3  -2  14        9.82        6.14      2.23 o 
  -3  -1  14      118.20      128.42      4.52 o 
  -2  -1  14       95.01      109.62      5.86 o 
  -1  -1  14       22.09       29.85      2.79 o 
   0  -1  14       70.19       75.31      4.74 o 
   1  -1  14      173.61      187.73      8.65 o 
   2  -1  14      140.36      140.03      7.25 o 
   3  -1  14      162.51      152.02      7.81 o 
   4  -1  14       22.08       15.06      2.79 o 
  -3   0  14       64.25       67.16      3.05 o 
  -2   0  14       65.61       67.52      4.46 o 
  -1   0  14       55.22       56.11      2.66 o 
   0   0  14      207.78      216.18      9.48 o 
   1   0  14       46.19       46.86      3.63 o 
   2   0  14      153.26      168.48      8.09 o 
   3   0  14       60.88       61.09      4.46 o 
   4   0  14      120.94      122.73      6.69 o 
   5   0  14      140.87      147.00      7.81 o 
  -3   1  14       11.24       17.54      1.67 o 
  -2   1  14        1.02        1.30      0.87 o 
  -1   1  14      122.61      112.91      4.04 o 
   0   1  14      257.59      256.44      7.29 o 
   1   1  14      234.34      244.07     10.32 o 
   2   1  14      110.99      105.44      5.58 o 
   3   1  14        1.42        1.12      1.39 o 
   4   1  14       10.44       14.23      2.51 o 
   5   1  14      172.96      209.76     10.04 o 
  -2   2  14      143.26      143.38      6.97 o 
  -1   2  14      200.56      197.77      8.37 o 
   0   2  14        0.28        1.39      1.39 o 
   1   2  14      140.24      135.12      5.44 o 
   2   2  14      507.88      554.81     20.92 o 
   3   2  14      126.62      116.04      6.14 o 
   4   2  14       35.59       35.15      3.35 o 
   5   2  14       10.89       10.32      2.23 o 
   6   2  14       71.62       80.06      5.30 o 
  -2   3  14        2.57        0.84      1.39 o 
  -1   3  14       96.86       99.30      5.30 o 
   0   3  14        3.22        3.91      1.67 o 
   1   3  14        0.87        0.84      1.12 o 
   2   3  14        0.34        1.12      1.39 o 
   5   3  14       85.29      102.65      5.86 o 
   6   3  14       22.76       21.20      2.79 o 
  -2   4  14      103.16      109.90      5.86 o 
  -1   4  14      185.67      175.18      7.81 o 
   0   4  14      126.17      128.87      6.14 o 
   1   4  14      210.17      222.32      9.21 o 
   2   4  14      282.80      298.75     11.72 o 
   3   4  14       83.82       76.43      4.46 o 
  -1   5  14       33.72       39.61      3.35 o 
   0   5  14       10.19       15.06      2.23 o 
   1   5  14        0.73       -0.28      1.39 o 
   2   5  14        6.41        5.02      1.67 o 
   3   5  14      176.75      194.14      8.37 o 
   4   5  14      170.09      160.39      7.25 o 
  -1   6  14       27.64       32.08      3.07 o 
   0   6  14      282.17      281.17     11.44 o 
   1   6  14      154.33      155.09      7.25 o 
   2   6  14       66.18       58.86      3.91 o 
   3   6  14       13.84       19.25      2.51 o 
   4   6  14      286.51      292.61     11.72 o 
   5   6  14      207.91      214.78      9.21 o 
   0   7  14       47.59       48.54      3.63 o 
   1   7  14       91.63      104.05      5.58 o 
   2   7  14       99.63      100.70      5.58 o 
   3   7  14        7.06        5.30      1.67 o 
   4   7  14       10.54       10.04      1.95 o 
   5   7  14       94.54      111.86      5.86 o 
   6   7  14      110.15      115.76      6.14 o 
   2   8  14      111.57      134.17      6.69 o 
   3   8  14      359.64      356.77     13.95 o 
   4   8  14      114.13      113.81      6.14 o 
  -2  -1  15       47.55       51.33      3.63 o 
  -1  -1  15       63.03       70.01      4.46 o 
   0  -1  15        1.77        2.79      1.67 o 
   1  -1  15       25.57       22.04      2.79 o 
   2  -1  15       43.07       36.26      3.63 o 
  -2   0  15       16.22       15.36      1.58 o 
  -1   0  15       94.14       89.43      3.53 o 
   0   0  15       89.75      105.16      5.58 o 
   1   0  15        3.29        2.79      1.39 o 
   2   0  15       13.57       16.18      2.51 o 
   3   0  15        0.68        0.84      1.39 o 
   4   0  15       68.08       68.34      5.02 o 
  -2   1  15        0.31        0.28      1.39 o 
  -1   1  15       91.72       94.03     10.32 o 
   0   1  15       61.85       63.81      2.85 o 
   1   1  15      177.60      187.73      8.65 o 
   2   1  15      295.27      318.83     13.39 o 
   3   1  15        9.35        8.93      1.95 o 
   4   1  15       30.37       37.38      3.63 o 
   5   1  15        2.32        2.51      1.67 o 
  -2   2  15       79.09       82.29      4.74 o 
  -1   2  15      141.01      149.51      6.97 o 
   0   2  15       25.99       27.06      2.79 o 
   1   2  15        2.92        5.58      1.67 o 
   2   2  15      196.35      223.43      9.76 o 
   3   2  15      225.92      213.67      9.48 o 
   4   2  15       92.03      104.32      5.86 o 
   5   2  15       17.16       22.32      3.07 o 
  -1   3  15      138.21      136.96      6.69 o 
   0   3  15      200.44      200.56      8.65 o 
   1   3  15       62.18       63.88      3.91 o 
   2   3  15        0.15        1.39      1.39 o 
  -1   4  15       76.15       72.52      4.74 o 
   0   4  15      170.78      171.27      7.81 o 
   1   4  15      108.04      101.81      5.30 o 
   2   4  15      107.85       95.12      5.02 o 
   3   4  15      216.37      217.30      9.21 o 
   0   5  15        0.99        1.67      1.67 o 
   1   5  15        0.57       -0.56      1.39 o 
   2   5  15       68.78       74.48      4.46 o 
   3   5  15      157.52      147.84      6.97 o 
   4   5  15      130.39      129.99      6.42 o 
   0   6  15      128.10      135.29      6.69 o 
   1   6  15      222.13      231.24      9.76 o 
   2   6  15       97.96      101.53      5.58 o 
   3   6  15       11.73       10.88      2.23 o 
   4   6  15      167.51      170.71      7.81 o 
   2   7  15       67.03       72.80      4.74 o 
   3   7  15       58.17       63.32      4.46 o 
   4   7  15       15.10       11.99      2.23 o 
   5   7  15       13.62       14.78      2.23 o 
   0   0  16      200.77      207.81      9.48 o 
   1   0  16       56.63       67.78      4.74 o 
   2   0  16        3.87        7.25      1.95 o 
  -1   1  16        0.11        0.84      1.67 o 
   0   1  16       17.43       21.48      2.51 o 
   1   1  16       88.10      101.26      5.58 o 
   2   1  16       84.71       86.19      5.30 o 
   3   1  16       41.01       36.26      3.63 o 
   0   2  16       55.38       56.63      3.91 o 
   0   3  16       84.69       94.28      5.30 o 
   1   3  16      133.77      135.01      6.69 o 
   0   4  16        5.02        8.93      1.95 o 
   1   4  16      198.58      217.02      9.48 o 
   2   4  16      141.95      138.63      6.69 o 
   1   5  16       16.59       18.69      2.51 o 
   2   5  16      104.20      110.46      5.86 o 
   3   5  16       45.09       40.73      3.63 o 
   3   6  16        1.20        3.63      1.67 o 
   4   6  16        1.34        1.95      1.67 o 
                                                 
